# Supplementary material for: High genomic variability in the plant pathogenic bacterium Pectobacterium parmentieri deciphered from de novo assembled complete genomes
Source: BMC Genomics. 2018 Oct 16;19:751. doi: 10.1186/s12864-018-5140-9 (PMC6192338; doi:10.1186/s12864-018-5140-9)
Supplement: Supplementary file 2 — Table S1. Comprehensive analysis with locus_tag information on virulence genes, virulence-related genes, motility, chemotaxis, iron metabolism, resistance to oxidative stress, quorum sensing related genes and regulators within analyzed P. parmentieri strains. Format: xlsx file. (XLSX 74 kb) [file 12864_2018_5140_MOESM2_ESM.xlsx]

## Sheet: virulence factors
Virulence factors; Pan-genome Core
Gene	Annotation	Genomes	IFB5408	IFB5427	IFB5432	IFB5441	IFB5485	IFB5486	IFB5597	IFB5604	IFB5605	IFB5619	IFB5623	IFB5626	CFBP 8475_T	SCC3193	WPP0163
pelW_1	pectate disaccharide-lyase	15	C5E17_11050	C5E18_11260	C5E19_10465	C5E20_11435	C5E21_10180	C5E22_11485	C5E04_11915	C5E23_10175	C5E24_11305	C5E25_10205	C5E26_11030	C5E00_05330	A8F97_RS07610	W5S_RS10445	PECWA_RS10825
pelL	pectate lyase L precursor	15	C5E17_09995	C5E18_10000	C5E19_09675	C5E20_10645	C5E21_09385	C5E22_12745	C5E04_11120	C5E23_09380	C5E24_10045	C5E25_09410	C5E26_10240	C5E00_04010	A8F97_RS08640	W5S_RS09695	PECWA_RS10065
pel2	pectate lyase 2 precursor	15	C5E17_20460	C5E18_21140	C5E19_20560	C5E20_20925	C5E21_19645	C5E22_02005	C5E04_22360	C5E23_19610	C5E24_20735	C5E25_20015	C5E26_20575	C5E00_14935	A8F97_RS21310	W5S_RS20355	PECWA_RS19815
pel3	pectate lyase 3 precursor	15	C5E17_20465	C5E18_21145	C5E19_20565	C5E20_20930	C5E21_19650	C5E22_02000	C5E04_22365	C5E23_19615	C5E24_20740	C5E25_20020	C5E26_20580	C5E00_14940	A8F97_RS21305	W5S_RS20360	PECWA_RS19820
pel1	pectate lyase 1 precursor	15	C5E17_20455	C5E18_21135	C5E19_20555	C5E20_20920	C5E21_19640	C5E22_02010	C5E04_22355	C5E23_19605	C5E24_20730	C5E25_20010	C5E26_20570	C5E00_14930	A8F97_RS21315	W5S_RS20350	PECWA_RS19810
pelA	pectate lyase A precursor	15	C5E17_16825	C5E18_17520	C5E19_16490	C5E20_17160	C5E21_15900	C5E22_05690	C5E04_17600	C5E23_15845	C5E24_17095	C5E25_15885	C5E26_16760	C5E00_11305	A8F97_RS02050	W5S_RS16120	PECWA_RS16295
group_5063	pectate lyase C	15	C5E17_20470	C5E18_21150	C5E19_20570	C5E20_20935	C5E21_19655	C5E22_01995	C5E04_22370	C5E23_19620	C5E24_20745	C5E25_20025	C5E26_20585	C5E00_14945	A8F97_RS21300	W5S_RS20365	PECWA_RS19825
pelW_2	pectate disaccharide-lyase	15	C5E17_12650	C5E18_13345	C5E19_11980	C5E20_12950	C5E21_11670	C5E22_09885	C5E04_13405	C5E23_11665	C5E24_12905	C5E25_11695	C5E26_12545	C5E00_06930	A8F97_RS06105	W5S_RS12055	PECWA_RS12315
pelX	pectate disaccharide-lyase precursor	15	C5E17_23250	C5E18_23925	C5E19_23260	C5E20_23625	C5E21_22385	C5E22_23405	C5E04_01440	C5E23_22390	C5E24_23525	C5E25_22775	C5E26_23280	C5E00_17725	A8F97_RS18650	W5S_RS23050	PECWA_RS22355
pemA	pectinesterase A precursor	15	C5E17_05985	C5E18_05825	C5E19_05990	C5E20_06220	C5E21_06120	C5E22_16690	C5E04_07790	C5E23_06120	C5E24_05835	C5E25_06140	C5E26_05970	C5E00_00075	A8F97_RS12725	W5S_RS05600	PECWA_RS06110
pemB	pectinesterase B precursor	15	C5E17_22560	C5E18_23235	C5E19_22575	C5E20_22940	C5E21_21700	C5E22_22715	C5E04_00750	C5E23_21705	C5E24_22835	C5E25_22090	C5E26_22595	C5E00_17035	A8F97_RS19330	W5S_RS22355	PECWA_RS21675
rhgT	pectin acetylesterase	15	C5E17_05990	C5E18_05830	C5E19_05995	C5E20_06225	C5E21_06125	C5E22_16685	C5E04_07795	C5E23_06125	C5E24_05840	C5E25_06145	C5E26_05975	C5E00_00080	A8F97_RS12720	W5S_RS05605	PECWA_RS06115
pehA_1	endo-polygalacturonase precursor	15	C5E17_16330	C5E18_17025	C5E19_15705	C5E20_16665	C5E21_15405	C5E22_06185	C5E04_17105	C5E23_15350	C5E24_16600	C5E25_15390	C5E26_16265	C5E00_10810	A8F97_RS02535	W5S_RS15640	PECWA_RS15815
pehX	exo-poly-alpha-D-galacturonosidase precursor	15	C5E17_06805	C5E18_06650	C5E19_06805	C5E20_07035	C5E21_07045	C5E22_15865	C5E04_08615	C5E23_07040	C5E24_06935	C5E25_07065	C5E26_06785	C5E00_00900	A8F97_RS11835	W5S_RS06365	PECWA_RS06950
rhiE	rhamnogalacturonate lyase	15	C5E17_04275	C5E18_04115	C5E19_04290	C5E20_04475	C5E21_04410	C5E22_18395	C5E04_06025	C5E23_04415	C5E24_04110	C5E25_04435	C5E26_04205	C5E00_22300	A8F97_RS14385	W5S_RS03940	PECWA_RS04450
pehA_2	endo-polygalacturonase precursor	15	C5E17_16820	C5E18_17515	C5E19_16485	C5E20_17155	C5E21_15895	C5E22_05695	C5E04_17595	C5E23_15840	C5E24_17090	C5E25_15880	C5E26_16755	C5E00_11300	A8F97_RS02055	W5S_RS16115	PECWA_RS16290
celV	endoglucanase 5 precursor	15	C5E17_13160	C5E18_13855	C5E19_12500	C5E20_13475	C5E21_12200	C5E22_09375	C5E04_13915	C5E23_12190	C5E24_13415	C5E25_12240	C5E26_13070	C5E00_07440	A8F97_RS05620	W5S_RS12540	PECWA_RS12765
celS	endoglucanase S precursor	15	C5E17_15000	C5E18_15695	C5E19_14345	C5E20_15310	C5E21_14010	C5E22_07530	C5E04_15740	C5E23_14020	C5E24_15255	C5E25_14050	C5E26_14910	C5E00_09280	A8F97_RS03845	W5S_RS14315	PECWA_RS14495
bcsZ	cellulase	15	C5E17_00350	C5E18_00355	C5E19_00345	C5E20_00350	C5E21_00350	C5E22_00350	C5E04_02075	C5E23_00350	C5E24_00350	C5E25_00365	C5E26_00350	C5E00_18365	A8F97_RS18025	W5S_RS00355	PECWA_RS00355
prtS	peptidase M4	15	C5E17_06175	C5E18_06015	C5E19_06185	C5E20_06415	C5E21_06315	C5E22_16500	C5E04_07980	C5E23_06315	C5E24_06025	C5E25_06335	C5E26_06165	C5E00_00265	A8F97_RS12535	W5S_RS05795	PECWA_RS06305
prtC	peptidase M10 Serralysin	15	C5E17_14735	C5E18_15430	C5E19_14075	C5E20_15045	C5E21_13740	C5E22_07795	C5E04_15470	C5E23_13750	C5E24_14990	C5E25_13780	C5E26_14640	C5E00_09015	A8F97_RS04105	W5S_RS14045	PECWA_RS14225
prlC	oligopeptidase A	15	C5E17_22815	C5E18_23490	C5E19_22830	C5E20_23195	C5E21_21955	C5E22_22970	C5E04_01005	C5E23_21960	C5E24_23090	C5E25_22345	C5E26_22850	C5E00_17290	A8F97_RS19075	W5S_RS22610	PECWA_RS21930
pepT	peptidase T	15	C5E17_10515	C5E18_10520	C5E19_10190	C5E20_11160	C5E21_09900	C5E22_12225	C5E04_11630	C5E23_09895	C5E24_10565	C5E25_09925	C5E26_10755	C5E00_04530	A8F97_RS08145	W5S_RS10190	PECWA_RS10555
htpX_1	peptidase M48	15	C5E17_02335	C5E18_02175	C5E19_02275	C5E20_02485	C5E21_02510	C5E22_20450	C5E04_04105	C5E23_02515	C5E24_02170	C5E25_02530	C5E26_02280	C5E00_20180	A8F97_RS16310	W5S_RS02200	PECWA_RS02120
pcp_1	peptidase S53	15	C5E17_15225	C5E18_15920	C5E19_14565	C5E20_15535	C5E21_14225	C5E22_07305	C5E04_15965	C5E23_14240	C5E24_15480	C5E25_14265	C5E26_15135	C5E00_09505	A8F97_RS03625	W5S_RS14530	PECWA_RS14705
Virulence factors; Pan-genome Accesory + Unique
Gene	Annotation	Genomes	IFB5408	IFB5427	IFB5432	IFB5441	IFB5485	IFB5486	IFB5597	IFB5604	IFB5605	IFB5619	IFB5623	IFB5626	CFBP 8475_TS	SCC3193	WPP0163
pnl	pectate lyase	14	C5E17_08705	C5E18_08710	C5E19_08185	C5E20_09155	C5E21_08045		C5E04_09645	C5E23_08040	C5E24_08755	C5E25_08065	C5E26_08750	C5E00_02720	A8F97_RS09900	W5S_RS08255	PECWA_RS08765
ptrB_2	oligopeptidase B	14	C5E17_10375	C5E18_10380	C5E19_10055	C5E20_11025	C5E21_09765	C5E22_12365	C5E04_11495	C5E23_09760	C5E24_10425	C5E25_09790	C5E26_10620	C5E00_04390	A8F97_RS08280		PECWA_RS10425
Virulence determinants; Pan-genome Core
Gene	Annotation	Genomes	IFB5408	IFB5427	IFB5432	IFB5441	IFB5485	IFB5486	IFB5597	IFB5604	IFB5605	IFB5619	IFB5623	IFB5626	CFBP 8475_TS	Ppa SCC 3193	WPP_0163
citN	citrate transporter	15	C5E17_16045	C5E18_16740	C5E19_15415	C5E20_16375	C5E21_15120	C5E22_06470	C5E04_16820	C5E23_15065	C5E24_16315	C5E25_15105	C5E26_15975	C5E00_10320	A8F97_RS02820	W5S_RS15355	PECWA_RS15530

## Sheet: oligogalacturonites degradation
Oligogalacturonites degradation core: Pan-genome Core
Gene	Annotation	Genomes	IFB5408	IFB5427	IFB5432	IFB5441	IFB5485	IFB5486	IFB5597	IFB5604	IFB5605	IFB5619	IFB5623	IFB5626	CFBP 8475_T	SCC3193	WPP0163
kdgK_1	2-dehydro-3-deoxygluconokinase	15	C5E17_00410	C5E18_00415	C5E19_00405	C5E20_00410	C5E21_00410	C5E22_00410	C5E04_02135	C5E23_00410	C5E24_00410	C5E25_00425	C5E26_00410	C5E00_18425	A8F97_17955	W5S_0083	Pecwa_0082
kdgK_2	2-dehydro-3-deoxygluconokinase	15	C5E17_16765	C5E18_17460	C5E19_16430	C5E20_17100	C5E21_15840	C5E22_05750	C5E04_17540	C5E23_15785	C5E24_17035	C5E25_15825	C5E26_16700	C5E00_11245	A8F97_02110	W5S_3305	Pecwa_3309
kdgM_3	oligogalacturonate-specific porin KdgM precursor	15	C5E17_12640	C5E18_13335	C5E19_11970	C5E20_12940	C5E21_11660	C5E22_09895	C5E04_13395	C5E23_11655	C5E24_12895	C5E25_11685	C5E26_12535	C5E00_06920	A8F97_06110	W5S_2482	Pecwa_2509
kdgT	2-keto-3-deoxygluconate permease	15	C5E17_20810	C5E18_21490	C5E19_20910	C5E20_21275	C5E21_19995	C5E22_01655	C5E04_22710	C5E23_19960	C5E24_21085	C5E25_20365	C5E26_20925	C5E00_15285	A8F97_20955	W5S_4265	Pecwa_4106
kdsC	3-deoxy-D-manno-octulosonate 8-phosphate phosphatase KdsC	15	C5E17_01665	C5E18_01505	C5E19_01500	C5E20_01710	C5E21_01610	C5E22_21120	C5E04_03225	C5E23_01615	C5E24_01500	C5E25_01630	C5E26_01505	C5E00_19510	A8F97_16935	W5S_0299	Pecwa_0285
kdsD	arabinose 5-phosphate isomerase KdsD	15	C5E17_01670	C5E18_01510	C5E19_01505	C5E20_01715	C5E21_01615	C5E22_21115	C5E04_03230	C5E23_01620	C5E24_01505	C5E25_01635	C5E26_01510	C5E00_19515	A8F97_16930	W5S_0300	Pecwa_0286
kduD	2-dehydro-3-deoxy-D-gluconate 5-dehydrogenase	15	C5E17_11055	C5E18_11265	C5E19_10470	C5E20_11440	C5E21_10185	C5E22_11480	C5E04_11920	C5E23_10180	C5E24_11310	C5E25_10210	C5E26_11035	C5E00_05335	A8F97_07600	W5S_2144	Pecwa_2202
kduI_2	4-deoxy-L-threo-5-hexosulose-uronate ketol-isomerase	15	C5E17_20815	C5E18_21495	C5E19_20915	C5E20_21280	C5E21_20000	C5E22_01650	C5E04_22715	C5E23_19965	C5E24_21090	C5E25_20370	C5E26_20930	C5E00_15290	A8F97_20950	W5S_4266	Pecwa_4107
kduI_1	4-deoxy-L-threo-5-hexosulose-uronate ketol-isomerase	15	C5E17_11060	C5E18_11270	C5E19_10475	C5E20_11445	C5E21_10190	C5E22_11475	C5E04_11925	C5E23_10185	C5E24_11315	C5E25_10215	C5E26_11040	C5E00_05340	A8F97_07595	W5S_2145	Pecwa_2203
ogl	oligogalacturonate lyase	15	C5E17_10925	C5E18_10935	C5E19_10340	C5E20_11310	C5E21_10055	C5E22_11810	C5E04_11790	C5E23_10050	C5E24_10980	C5E25_10080	C5E26_10905	C5E00_05205	A8F97_07730	W5S_2117	Pecwa_2176
Oligogalacturonites degradation; Pan-genome Accesory + Unique
Gene	Annotation	Genomes	IFB5408	IFB5427	IFB5432	IFB5441	IFB5485	IFB5486	IFB5597	IFB5604	IFB5605	IFB5619	IFB5623	IFB5626	CFBP 8475_TS	SCC3193	WPP0163
kdgT_1	2-keto-3-deoxygluconate permease	12	C5E17_04670	C5E18_04510			C5E21_04805	C5E22_18000	C5E04_06465	C5E23_04810	C5E24_04505	C5E25_04830		C5E00_22695	A8F97_RS14020	W5S_RS04295	PECWA_RS04810
kdgM_2	oligogalacturonate-specific porin KdgM precursor	10			C5E19_10965	C5E20_11935	C5E21_10680		C5E04_12415	C5E23_10675	C5E24_11810	C5E25_10705	C5E26_11530			W5S_RS10925	PECWA_RS11305
kdgM_1	oligogalacturonate-specific porin KdgM precursor	9			C5E19_10440	C5E20_11410	C5E21_10155	C5E22_11510	C5E04_11890	C5E23_10150		C5E25_10180	C5E26_11005				PECWA_RS10800

## Sheet: secretion system
Secretion system; Pan-genome Core
Gene	Non-unique gene name	Annotation	Genomes	IFB5408	IFB5427	IFB5432	IFB5441	IFB5485	IFB5486	IFB5597	IFB5604	IFB5605	IFB5619	IFB5623	IFB5626	CFBP 8475_T	SCC3193	WPP0163
hcpA_1		type VI secretion system tube protein Hcp	15	C5E17_00300	C5E18_00305	C5E19_00300	C5E20_00305	C5E21_00300	C5E22_00300	C5E04_02025	C5E23_00300	C5E24_00300	C5E25_00310	C5E26_00305	C5E00_18315	A8F97_RS18075	W5S_RS00300	PECWA_RS00305
hcpA_3		type VI secretion system tube protein Hcp	15	C5E17_02955	C5E18_02795	C5E19_02865	C5E20_02985	C5E21_03115	C5E22_19830	C5E04_04690	C5E23_03120	C5E24_02790	C5E25_03135	C5E26_02780	C5E00_20800	A8F97_RS15740	W5S_RS02740	PECWA_RS02605
group_108		type VI secretion system tip protein VgrG	15	C5E17_12255	C5E18_12950	C5E19_11620	C5E20_12590	C5E21_11315	C5E22_10280	C5E04_13050	C5E23_11310	C5E24_12510	C5E25_11340	C5E26_12185	C5E00_06535	A8F97_RS06480	W5S_RS11705	PECWA_RS11965
rhsC_3		type IV secretion protein Rhs	15	C5E17_02895	C5E18_02735	C5E19_02805	C5E20_02925	C5E21_03065	C5E22_19890	C5E04_04630	C5E23_03070	C5E24_02730	C5E25_03085	C5E26_02720	C5E00_20740	A8F97_RS15795	W5S_RS02680	PECWA_RS02550
rhsC_4		type IV secretion protein Rhs	15	C5E17_12230	C5E18_12925	C5E19_11595	C5E20_12565	C5E21_11290	C5E22_10305	C5E04_13025	C5E23_11285	C5E24_12485	C5E25_11315	C5E26_12160	C5E00_06510	A8F97_RS06505	W5S_RS11680	PECWA_RS11940
group_308		type VI secretion system PAAR protein	15	C5E17_02950	C5E18_02790	C5E19_02860	C5E20_02980	C5E21_03110	C5E22_19835	C5E04_04685	C5E23_03115	C5E24_02785	C5E25_03130	C5E26_02775	C5E00_20795	A8F97_RS15745	W5S_RS02735	PECWA_RS02600
group_4154	tssK	type VI secretion system baseplate subunit TssK	15	C5E17_12425	C5E18_13120	C5E19_11755	C5E20_12725	C5E21_11450	C5E22_10110	C5E04_13185	C5E23_11445	C5E24_12680	C5E25_11475	C5E26_12320	C5E00_06705	A8F97_RS06325	W5S_RS11840	PECWA_RS12100
fliR		flagellar type III secretion system protein FliR	15	C5E17_09165	C5E18_09170	C5E19_08690	C5E20_09660	C5E21_08555	C5E22_13575	C5E04_10150	C5E23_08550	C5E24_09215	C5E25_08575	C5E26_09255	C5E00_03180	A8F97_RS09450	W5S_RS08730	PECWA_RS09255
group_431		type VI secretion system PAAR protein	15	C5E17_17490	C5E18_18180	C5E19_17610	C5E20_17980	C5E21_16705	C5E22_05025	C5E04_19070	C5E23_16625	C5E24_17755	C5E25_16690	C5E26_17625	C5E00_11970	A8F97_RS01390	W5S_RS17390	PECWA_RS16935
group_4353	tssG	type VI secretion system baseplate subunit TssG	15	C5E17_05115	C5E18_04955	C5E19_05130	C5E20_05355	C5E21_05250	C5E22_17555	C5E04_06915	C5E23_05255	C5E24_04950	C5E25_05275	C5E26_05110	C5E00_23140	A8F97_RS13580	W5S_RS04740	PECWA_RS05260
prsE_1		HlyD family type I secretion periplasmic adaptor subunit	15	C5E17_05905	C5E18_05745	C5E19_05910	C5E20_06140	C5E21_06040	C5E22_16770	C5E04_07700	C5E23_06040	C5E24_05740	C5E25_06060	C5E26_05890	C5E00_23930	A8F97_RS12805	W5S_RS05520	PECWA_RS06030
gspI		type II secretion system protein GspI	15	C5E17_06840	C5E18_06685	C5E19_06840	C5E20_07070	C5E21_07080	C5E22_15830	C5E04_08650	C5E23_07075	C5E24_06970	C5E25_07100	C5E26_06820	C5E00_00935	A8F97_RS11800	W5S_RS06400	PECWA_RS06985
vasA		type VI secretion system baseplate subunit TssF	15	C5E17_05110	C5E18_04950	C5E19_05125	C5E20_05350	C5E21_05245	C5E22_17560	C5E04_06910	C5E23_05250	C5E24_04945	C5E25_05270	C5E26_05105	C5E00_23135	A8F97_RS13585	W5S_RS04735	PECWA_RS05255
group_4535	tssB	type VI secretion system contractile sheath small subunit	15	C5E17_05095	C5E18_04935	C5E19_05110	C5E20_05335	C5E21_05230	C5E22_17575	C5E04_06895	C5E23_05235	C5E24_04930	C5E25_05255	C5E26_05090	C5E00_23120	A8F97_RS13600	W5S_RS04720	PECWA_RS05240
hcpA_2		type VI secretion system tube protein Hcp	15	C5E17_01945	C5E18_01785	C5E19_01780	C5E20_01990	C5E21_01900	C5E22_20840	C5E04_03525	C5E23_01905	C5E24_01780	C5E25_01920	C5E26_01785	C5E00_19790	A8F97_RS16670	W5S_RS01795	PECWA_RS01725
tssG		type VI secretion system baseplate subunit TssG	15	C5E17_12345	C5E18_13040	C5E19_11675	C5E20_12645	C5E21_11370	C5E22_10190	C5E04_13105	C5E23_11365	C5E24_12600	C5E25_11395	C5E26_12240	C5E00_06625	A8F97_RS06405	W5S_RS11760	PECWA_RS12020
outD		type II and III secretion system protein family protein	15	C5E17_04200	C5E18_04040	C5E19_04215	C5E20_04400	C5E21_04335	C5E22_18470	C5E04_05950	C5E23_04340	C5E24_04035	C5E25_04360	C5E26_04130	C5E00_22225	A8F97_RS14460	W5S_RS03865	PECWA_RS04375
gspG		type II secretion system protein GspG	15	C5E17_06830	C5E18_06675	C5E19_06830	C5E20_07060	C5E21_07070	C5E22_15840	C5E04_08640	C5E23_07065	C5E24_06960	C5E25_07090	C5E26_06810	C5E00_00925	A8F97_RS11810	W5S_RS06390	PECWA_RS06975
tssB		type VI secretion system contractile sheath small subunit	15	C5E17_12400	C5E18_13095	C5E19_11730	C5E20_12700	C5E21_11425	C5E22_10135	C5E04_13160	C5E23_11420	C5E24_12655	C5E25_11450	C5E26_12295	C5E00_06680	A8F97_RS06350	W5S_RS11815	PECWA_RS12075
hcpA_7		type VI secretion system tube protein Hcp	15	C5E17_11395	C5E18_11605	C5E19_10810	C5E20_11780	C5E21_10525	C5E22_11140	C5E04_12260	C5E23_10520	C5E24_11650	C5E25_10550	C5E26_11375	C5E00_05675	A8F97_RS07275	W5S_RS10785	PECWA_RS11170
group_4814		type IV secretion protein DotU	15	C5E17_05135	C5E18_04975	C5E19_05150	C5E20_05375	C5E21_05270	C5E22_17535	C5E04_06935	C5E23_05275	C5E24_04970	C5E25_05295	C5E26_05130	C5E00_23160	A8F97_RS13560	W5S_RS04760	PECWA_RS05280
tssE		type VI secretion system baseplate subunit TssE	15	C5E17_12355	C5E18_13050	C5E19_11685	C5E20_12655	C5E21_11380	C5E22_10180	C5E04_13115	C5E23_11375	C5E24_12610	C5E25_11405	C5E26_12250	C5E00_06635	A8F97_RS06395	W5S_RS11770	PECWA_RS12030
tssK		type VI secretion system baseplate subunit TssK	15	C5E17_05130	C5E18_04970	C5E19_05145	C5E20_05370	C5E21_05265	C5E22_17540	C5E04_06930	C5E23_05270	C5E24_04965	C5E25_05290	C5E26_05125	C5E00_23155	A8F97_RS13565	W5S_RS04755	PECWA_RS05275
apxIB_1		type I secretion system permease/ATPase	15	C5E17_05910	C5E18_05750	C5E19_05915	C5E20_06145	C5E21_06045	C5E22_16765	C5E04_07705	C5E23_06045	C5E24_05745	C5E25_06065	C5E26_05895	C5E00_23935	A8F97_RS12800	W5S_RS05525	PECWA_RS06035
group_5103		type VI secretion system tip protein VgrG	15	C5E17_17950	C5E18_18640	C5E19_18035	C5E20_18405	C5E21_17155	C5E22_04565	C5E04_19500	C5E23_17075	C5E24_18205	C5E25_17140	C5E26_18050	C5E00_12430	A8F97_RS00935	W5S_RS17830	PECWA_RS17385
hcpA_8		type VI secretion system tube protein Hcp	15	C5E17_18465	C5E18_19155	C5E19_18555	C5E20_18925	C5E21_17680	C5E22_04050	C5E04_20055	C5E23_17600	C5E24_18720	C5E25_17665	C5E26_18570	C5E00_12945	A8F97_RS00435	W5S_RS18360	PECWA_RS17905
group_5185		general secretion pathway protein	15	C5E17_06800	C5E18_06645	C5E19_06800	C5E20_07030	C5E21_07040	C5E22_15870	C5E04_08610	C5E23_07035	C5E24_06930	C5E25_07060	C5E26_06780	C5E00_00895	A8F97_RS11840	W5S_RS06360	PECWA_RS06945
prsD		type I secretion system permease/ATPase	15	C5E17_14725	C5E18_15420	C5E19_14065	C5E20_15035	C5E21_13730	C5E22_07805	C5E04_15460	C5E23_13740	C5E24_14980	C5E25_13770	C5E26_14630	C5E00_09005	A8F97_RS04115	W5S_RS14035	PECWA_RS14215
gspH		type II secretion system protein GspH	15	C5E17_06835	C5E18_06680	C5E19_06835	C5E20_07065	C5E21_07075	C5E22_15835	C5E04_08645	C5E23_07070	C5E24_06965	C5E25_07095	C5E26_06815	C5E00_00930	A8F97_RS11805	W5S_RS06395	PECWA_RS06980
apxIB_2		type I secretion system permease/ATPase	15	C5E17_16810	C5E18_17505	C5E19_16475	C5E20_17145	C5E21_15885	C5E22_05705	C5E04_17585	C5E23_15830	C5E24_17080	C5E25_15870	C5E26_16745	C5E00_11290	A8F97_RS02065	W5S_RS16105	PECWA_RS16280
group_5366	tssC	type VI secretion system contractile sheath large subunit	15	C5E17_05100	C5E18_04940	C5E19_05115	C5E20_05340	C5E21_05235	C5E22_17570	C5E04_06900	C5E23_05240	C5E24_04935	C5E25_05260	C5E26_05095	C5E00_23125	A8F97_RS13595	W5S_RS04725	PECWA_RS05245
gspF		type II secretion system protein GspF	15	C5E17_06825	C5E18_06670	C5E19_06825	C5E20_07055	C5E21_07065	C5E22_15845	C5E04_08635	C5E23_07060	C5E24_06955	C5E25_07085	C5E26_06805	C5E00_00920	A8F97_RS11815	W5S_RS06385	PECWA_RS06970
tagH		type VI secretion system-associated FHA domain protein TagH	15	C5E17_05120	C5E18_04960	C5E19_05135	C5E20_05360	C5E21_05255	C5E22_17550	C5E04_06920	C5E23_05260	C5E24_04955	C5E25_05280	C5E26_05115	C5E00_23145	A8F97_RS13575	W5S_RS04745	PECWA_RS05265
group_5427	icmF	type VI secretion system membrane subunit TssM	15	C5E17_05160	C5E18_05000	C5E19_05175	C5E20_05400	C5E21_05295	C5E22_17510	C5E04_06960	C5E23_05300	C5E24_04995	C5E25_05320	C5E26_05155	C5E00_23185	A8F97_RS13535	W5S_RS04785	PECWA_RS05305
tssA		type VI secretion system protein TssA	15	C5E17_12405	C5E18_13100	C5E19_11735	C5E20_12705	C5E21_11430	C5E22_10130	C5E04_13165	C5E23_11425	C5E24_12660	C5E25_11455	C5E26_12300	C5E00_06685	A8F97_RS06345	W5S_RS11820	PECWA_RS12080
gspK_1		general secretion pathway protein GspK	15	C5E17_06850	C5E18_06695	C5E19_06850	C5E20_07080	C5E21_07090	C5E22_15820	C5E04_08660	C5E23_07085	C5E24_06980	C5E25_07110	C5E26_06830	C5E00_00945	A8F97_RS11790	W5S_RS06410	PECWA_RS06995
shlB_1		ShlB/FhaC/HecB family hemolysin secretion/activation protein	15	C5E17_02350	C5E18_02190	C5E19_02290	C5E20_02500	C5E21_02525	C5E22_20435	C5E04_04120	C5E23_02530	C5E24_02185	C5E25_02545	C5E26_02295	C5E00_20195	A8F97_RS16295	W5S_RS02215	PECWA_RS02135
prsE_2		HlyD family type I secretion periplasmic adaptor subunit	15	C5E17_14720	C5E18_15415	C5E19_14060	C5E20_15030	C5E21_13725	C5E22_07810	C5E04_15455	C5E23_13735	C5E24_14975	C5E25_13765	C5E26_14625	C5E00_09000	A8F97_RS04120	W5S_RS14030	PECWA_RS14210
prsE_3		HlyD family type I secretion periplasmic adaptor subunit	15	C5E17_16815	C5E18_17510	C5E19_16480	C5E20_17150	C5E21_15890	C5E22_05700	C5E04_17590	C5E23_15835	C5E24_17085	C5E25_15875	C5E26_16750	C5E00_11295	A8F97_RS02060	W5S_RS16110	PECWA_RS16285
clpV		type VI secretion system ATPase TssH	15	C5E17_12340	C5E18_13035	C5E19_11670	C5E20_12640	C5E21_11365	C5E22_10195	C5E04_13100	C5E23_11360	C5E24_12595	C5E25_11390	C5E26_12235	C5E00_06620	A8F97_RS06410	W5S_RS11755	PECWA_RS12015
group_5896		HlyD family secretion protein	15	C5E17_03135	C5E18_02975	C5E19_03040	C5E20_03160	C5E21_03290	C5E22_19650	C5E04_04865	C5E23_03295	C5E24_02970	C5E25_03315	C5E26_02955	C5E00_20985	A8F97_RS15555	W5S_RS02895	PECWA_RS02770
flhB		flagellar type III secretion system protein FlhB	15	C5E17_09080	C5E18_09085	C5E19_08605	C5E20_09575	C5E21_08470	C5E22_13660	C5E04_10065	C5E23_08465	C5E24_09130	C5E25_08490	C5E26_09170	C5E00_03095	A8F97_RS09535	W5S_RS08645	PECWA_RS09170
group_5972	tagH	type VI secretion system-associated FHA domain protein TagH	15	C5E17_12375	C5E18_13070	C5E19_11705	C5E20_12675	C5E21_11400	C5E22_10160	C5E04_13135	C5E23_11395	C5E24_12630	C5E25_11425	C5E26_12270	C5E00_06655	A8F97_RS06375	W5S_RS11790	PECWA_RS12050
tssL		type VI secretion system protein TssL	15	C5E17_12420	C5E18_13115	C5E19_11750	C5E20_12720	C5E21_11445	C5E22_10115	C5E04_13180	C5E23_11440	C5E24_12675	C5E25_11470	C5E26_12315	C5E00_06700	A8F97_RS06330	W5S_RS11835	PECWA_RS12095
gspE		type II secretion system protein GspE	15	C5E17_06820	C5E18_06665	C5E19_06820	C5E20_07050	C5E21_07060	C5E22_15850	C5E04_08630	C5E23_07055	C5E24_06950	C5E25_07080	C5E26_06800	C5E00_00915	A8F97_RS11820	W5S_RS06380	PECWA_RS06965
group_6123	vasA	type VI secretion system baseplate subunit TssF	15	C5E17_12350	C5E18_13045	C5E19_11680	C5E20_12650	C5E21_11375	C5E22_10185	C5E04_13110	C5E23_11370	C5E24_12605	C5E25_11400	C5E26_12245	C5E00_06630	A8F97_RS06400	W5S_RS11765	PECWA_RS12025
group_6157	clpV	type VI secretion system ATPase TssH	15	C5E17_05140	C5E18_04980	C5E19_05155	C5E20_05380	C5E21_05275	C5E22_17530	C5E04_06940	C5E23_05280	C5E24_04975	C5E25_05300	C5E26_05135	C5E00_23165	A8F97_RS13555	W5S_RS04765	PECWA_RS05285
group_6193	tssE	type VI secretion system baseplate subunit TssE	15	C5E17_05105	C5E18_04945	C5E19_05120	C5E20_05345	C5E21_05240	C5E22_17565	C5E04_06905	C5E23_05245	C5E24_04940	C5E25_05265	C5E26_05100	C5E00_23130	A8F97_RS13590	W5S_RS04730	PECWA_RS05250
group_6293		type III secretion system effector	15	C5E17_02630	C5E18_02470	C5E19_02460	C5E20_02670	C5E21_02815	C5E22_20155	C5E04_04380	C5E23_02820	C5E24_02465	C5E25_02835	C5E26_02465	C5E00_20475	A8F97_RS16050	W5S_RS02435	PECWA_RS02310
hcpA_12		type VI secretion system tube protein Hcp	15	C5E17_21625	C5E18_22300	C5E19_21720	C5E20_22085	C5E21_20795	C5E22_21780	C5E04_23515	C5E23_20765	C5E24_21900	C5E25_21165	C5E26_21740	C5E00_16100	A8F97_RS20185	W5S_RS21475	PECWA_RS20930
tssC		type VI secretion system contractile sheath large subunit	15	C5E17_12395	C5E18_13090	C5E19_11725	C5E20_12695	C5E21_11420	C5E22_10140	C5E04_13155	C5E23_11415	C5E24_12650	C5E25_11445	C5E26_12290	C5E00_06675	A8F97_RS06355	W5S_RS11810	PECWA_RS12070
group_6459	tssJ	type VI secretion system lipoprotein TssJ	15	C5E17_05125	C5E18_04965	C5E19_05140	C5E20_05365	C5E21_05260	C5E22_17545	C5E04_06925	C5E23_05265	C5E24_04960	C5E25_05285	C5E26_05120	C5E00_23150	A8F97_RS13570	W5S_RS04750	PECWA_RS05270
tagF		type VI secretion system-associated protein TagF	15	C5E17_12410	C5E18_13105	C5E19_11740	C5E20_12710	C5E21_11435	C5E22_10125	C5E04_13170	C5E23_11430	C5E24_12665	C5E25_11460	C5E26_12305	C5E00_06690	A8F97_RS06340	W5S_RS11825	PECWA_RS12085
gspD		type II secretion system protein GspD	15	C5E17_06815	C5E18_06660	C5E19_06815	C5E20_07045	C5E21_07055	C5E22_15855	C5E04_08625	C5E23_07050	C5E24_06945	C5E25_07075	C5E26_06795	C5E00_00910	A8F97_RS11825	W5S_RS06375	PECWA_RS06960
gspJ		type II secretion system protein GspJ	15	C5E17_06845	C5E18_06690	C5E19_06845	C5E20_07075	C5E21_07085	C5E22_15825	C5E04_08655	C5E23_07080	C5E24_06975	C5E25_07105	C5E26_06825	C5E00_00940	A8F97_RS11795	W5S_RS06405	PECWA_RS06990
gspL		type II secretion system protein GspL	15	C5E17_06855	C5E18_06700	C5E19_06855	C5E20_07085	C5E21_07095	C5E22_15815	C5E04_08665	C5E23_07090	C5E24_06985	C5E25_07115	C5E26_06835	C5E00_00950	A8F97_RS11785	W5S_RS06415	PECWA_RS07000
epsM		type II secretion system protein M	15	C5E17_06860	C5E18_06705	C5E19_06860	C5E20_07090	C5E21_07100	C5E22_15810	C5E04_08670	C5E23_07095	C5E24_06990	C5E25_07120	C5E26_06840	C5E00_00955	A8F97_RS11780	W5S_RS06420	PECWA_RS07005
tagO		type VI secretion system-associated protein TagO	15	C5E17_05150	C5E18_04990	C5E19_05165	C5E20_05390	C5E21_05285	C5E22_17520	C5E04_06950	C5E23_05290	C5E24_04985	C5E25_05310	C5E26_05145	C5E00_23175	A8F97_RS13545	W5S_RS04775	PECWA_RS05295
tssJ		type VI secretion system lipoprotein TssJ	15	C5E17_12430	C5E18_13125	C5E19_11760	C5E20_12730	C5E21_11455	C5E22_10105	C5E04_13190	C5E23_11450	C5E24_12685	C5E25_11480	C5E26_12325	C5E00_06710	A8F97_RS06320	W5S_RS11845	PECWA_RS12105
gspC		type II secretion system protein GspC	15	C5E17_06810	C5E18_06655	C5E19_06810	C5E20_07040	C5E21_07050	C5E22_15860	C5E04_08620	C5E23_07045	C5E24_06940	C5E25_07070	C5E26_06790	C5E00_00905	A8F97_RS11830	W5S_RS06370	PECWA_RS06955
group_7234	tssA	type VI secretion system protein TssA	15	C5E17_05155	C5E18_04995	C5E19_05170	C5E20_05395	C5E21_05290	C5E22_17515	C5E04_06955	C5E23_05295	C5E24_04990	C5E25_05315	C5E26_05150	C5E00_23180	A8F97_RS13540	W5S_RS04780	PECWA_RS05300
emrK		secretion protein HlyD	15	C5E17_14895	C5E18_15590	C5E19_14235	C5E20_15205	C5E21_13900	C5E22_07635	C5E04_15630	C5E23_13910	C5E24_15150	C5E25_13940	C5E26_14800	C5E00_09175	A8F97_RS03945	W5S_RS14210	PECWA_RS14390
bepC_2		type I secretion system outer membrane protein	15	C5E17_16805	C5E18_17500	C5E19_16470	C5E20_17140	C5E21_15880	C5E22_05710	C5E04_17580	C5E23_15825	C5E24_17075	C5E25_15865	C5E26_16740	C5E00_11285	A8F97_RS02070	W5S_RS16100	PECWA_RS16275
epsE_3		type II secretion system protein GspE	15	C5E17_19050	C5E18_19735	C5E19_19135	C5E20_19505	C5E21_18265	C5E22_03415	C5E04_20630	C5E23_18185	C5E24_19305	C5E25_18250	C5E26_19150	C5E00_13530	A8F97_RS22700	W5S_RS18915	PECWA_RS18465
group_94		type VI secretion system tip protein VgrG	15	C5E17_01950	C5E18_01790	C5E19_01785	C5E20_01995	C5E21_01905	C5E22_20835	C5E04_03530	C5E23_01910	C5E24_01785	C5E25_01925	C5E26_01790	C5E00_19795	A8F97_RS16665	W5S_RS01800	PECWA_RS01730
Secretion system; Pan-genome Accesory + Unique
Gene	Non-unique gene name	Annotation	Genomes	IFB5408	IFB5427	IFB5432	IFB5441	IFB5485	IFB5486	IFB5597	IFB5604	IFB5605	IFB5619	IFB5623	IFB5626	CFBP 8475_TS	SCC3193	WPP0163
rhsB_2		type IV secretion protein Rhs	14	C5E17_01960	C5E18_01800	C5E19_01795	C5E20_02005	C5E21_01915	C5E22_20825	C5E04_03540	C5E23_01920	C5E24_01795	C5E25_01935	C5E26_01800	C5E00_19805	A8F97_RS16655		PECWA_RS01740
rhsA_6		type VI secretion system PAAR protein	14	C5E17_00700	C5E18_00705	C5E19_00695	C5E20_00905	C5E21_00700	C5E22_00700	C5E04_02425	C5E23_00700	C5E24_00700	C5E25_00715	C5E26_00700	C5E00_18715	A8F97_RS17685	W5S_RS19185
icmF		type VI secretion system membrane subunit TssM	14	C5E17_12415	C5E18_13110	C5E19_11745	C5E20_12715	C5E21_11440	C5E22_10120	C5E04_13175	C5E23_11435	C5E24_12670	C5E25_11465	C5E26_12310	C5E00_06695	A8F97_RS06335		PECWA_RS12090
group_733		type VI secretion system tip protein VgrG	14	C5E17_09845	C5E18_09850	C5E19_09525	C5E20_10495	C5E21_09235	C5E22_12895	C5E04_10970	C5E23_09230	C5E24_09895	C5E25_09260	C5E26_10090	C5E00_03860	A8F97_RS08785		PECWA_RS09920
group_11		type IV secretion protein Rhs	14	C5E17_02920	C5E18_02760	C5E19_02830	C5E20_02950	C5E21_03090	C5E22_19865		C5E23_03095	C5E24_02755	C5E25_03110	C5E26_02745	C5E00_20765	A8F97_RS23385	W5S_RS02700	PECWA_RS22670
rhsB_5		type IV secretion protein Rhs	12	C5E17_13630	C5E18_14325	C5E19_12960	C5E20_13935		C5E22_08905	C5E04_14350	C5E23_12625	C5E24_13885		C5E26_13530	C5E00_07910	A8F97_RS05165		PECWA_RS13170
group_1564		Hcp1 family type VI secretion system effector	12	C5E17_12390	C5E18_13085			C5E21_11415	C5E22_10145	C5E04_13150	C5E23_11410	C5E24_12645	C5E25_11440		C5E00_06670	A8F97_RS06360	W5S_RS11805	PECWA_RS12065
group_29	rhsC_3	type IV secretion protein Rhs	12	C5E17_02930	C5E18_02770	C5E19_02840	C5E20_02960		C5E22_19855	C5E04_04665		C5E24_02765		C5E26_02755	C5E00_20775	A8F97_RS23380	W5S_RS02715	PECWA_RS23850
group_6111	hcpA_7	type VI secretion system tube protein Hcp	11	C5E17_13645	C5E18_14340	C5E19_12975	C5E20_13950		C5E22_08890	C5E04_14365		C5E24_13900		C5E26_13545	C5E00_07925	A8F97_RS05150		PECWA_RS13185
group_1284		type VI secretion system tube protein Hcp	11	C5E17_04140	C5E18_03980	C5E19_04155	C5E20_04340	C5E21_04275	C5E22_18530	C5E04_05890	C5E23_04280	C5E24_03975	C5E25_04300	C5E26_04070
group_1661		type VI secretion system tip protein VgrG	11	C5E17_21630	C5E18_22305	C5E19_21725	C5E20_22090		C5E22_21785	C5E04_23520		C5E24_21905		C5E26_21745	C5E00_16105	A8F97_RS20180	W5S_RS21480
ptlE		type IV secretion system protein	10	C5E17_07935	C5E18_07780	C5E19_08035	C5E20_09010		C5E22_14735			C5E24_08065		C5E26_08595	C5E00_02030	A8F97_RS10745	W5S_RS07925
rhsC_12		type IV secretion protein Rhs	10			C5E19_21920	C5E20_22285	C5E21_21055		C5E04_00125	C5E23_21030	C5E24_22215	C5E25_21425	C5E26_21940			W5S_RS21630	PECWA_RS23710
group_133		type IV secretion protein Rhs	10	C5E17_02025	C5E18_01865			C5E21_02190	C5E22_20760		C5E23_02195	C5E24_01860	C5E25_02210		C5E00_19870	A8F97_RS23480	W5S_RS24505
group_35		type IV secretion protein Rhs	10	C5E17_21760	C5E18_22435	C5E19_21805	C5E20_22170		C5E22_21915	C5E04_23635		C5E24_22035		C5E26_21825	C5E00_16235	A8F97_RS20065
rhsA_3		type IV secretion protein Rhs	10	C5E17_01975	C5E18_01815			C5E21_02145	C5E22_20810	C5E04_03775	C5E23_02150	C5E24_01810	C5E25_02165		C5E00_19820	A8F97_RS16645
group_36		type IV secretion protein Rhs	10	C5E17_21760	C5E18_22435	C5E19_21805	C5E20_22170		C5E22_21915	C5E04_23635		C5E24_22035		C5E26_21825	C5E00_16235	A8F97_RS20065
group_95		type VI secretion system tip protein VgrG	9			C5E19_12970	C5E20_13945	C5E21_12645		C5E04_14360	C5E23_12650		C5E25_12685	C5E26_13540			W5S_RS12990	PECWA_RS13180
group_93		type VI secretion system tip protein VgrG	9					C5E19_12970	C5E20_13945	C5E21_12645		C5E04_14360	C5E23_12650		C5E25_12685	C5E26_13540			W5S_RS12990	PECWA_RS13180
rhsC_10		type IV secretion protein Rhs	8			C5E19_21895	C5E20_22260	C5E21_21030		C5E04_00095	C5E23_21000		C5E25_21400	C5E26_21915			W5S_RS25010
rhsC_7		type IV secretion protein Rhs	7	C5E17_21855	C5E18_22530				C5E22_22010			C5E24_22130			C5E00_16330	A8F97_RS19990		PECWA_RS23655
group_92		type VI secretion system tip protein VgrG	7	C5E17_00695	C5E18_00700				C5E22_00695			C5E24_00695			C5E00_18710	A8F97_RS17690	W5S_RS00690
rhsB_9		type IV secretion protein Rhs	7	C5E17_00715	C5E18_00720				C5E22_00715			C5E24_00715			C5E00_18730	A8F97_RS17670	W5S_RS19200
group_152		type VI secretion system tip protein VgrG	7			C5E19_08335	C5E20_09305	C5E21_08195		C5E04_09795	C5E23_08190		C5E25_08215	C5E26_08900
group_150		type VI secretion system tip protein VgrG	7			C5E19_08335	C5E20_09305	C5E21_08195		C5E04_09795	C5E23_08190		C5E25_08215	C5E26_08900
group_23		type IV secretion protein Rhs	7			C5E19_01900	C5E20_02110	C5E21_01955			C5E23_01960		C5E25_01975	C5E26_01905			W5S_RS01830
group_110		type VI secretion system tip protein VgrG	6	C5E17_12290	C5E18_12985				C5E22_10245			C5E24_12545			C5E00_06570	A8F97_RS06460
group_1381		type IV secretion system protein VirB5	6	C5E17_07950	C5E18_07795				C5E22_14720			C5E24_08080			C5E00_02045	A8F97_RS10730
group_1588		type VI secretion system tip protein VgrG	6	C5E17_13640	C5E18_14335				C5E22_08895			C5E24_13895			C5E00_07920	A8F97_RS05155
group_1673		type IV secretion protein Rhs	6	C5E17_21785	C5E18_22460				C5E22_21940			C5E24_22060			C5E00_16260	A8F97_RS20045
group_41		type IV secretion protein Rhs	6	C5E17_21745	C5E18_22420				C5E22_21900			C5E24_22020			C5E00_16220	A8F97_RS20075
group_46		type IV secretion protein Rhs	6	C5E17_21705	C5E18_22380				C5E22_21860			C5E24_21980			C5E00_16180	A8F97_RS20105
group_7		type IV secretion protein Rhs	6			C5E19_01810	C5E20_02020	C5E21_02010			C5E23_02015		C5E25_02030	C5E26_01815
group_21		type IV secretion protein Rhs	6			C5E19_01850	C5E20_02060	C5E21_02090			C5E23_02095		C5E25_02110	C5E26_01855
group_1675		type IV secretion protein Rhs	5	C5E17_21815	C5E18_22490				C5E22_21970			C5E24_22090			C5E00_16290
group_2246		type IV secretion protein Rhs	5			C5E19_21855	C5E20_22220			C5E04_00025				C5E26_21875				PECWA_RS23665
rhsA_2		type IV secretion protein Rhs	4					C5E21_00730			C5E23_00730		C5E25_00745					PECWA_RS00710
group_1091		type VI secretion system tip protein VgrG	4					C5E21_20800			C5E23_20770		C5E25_21170					PECWA_RS20935
group_12		type IV secretion protein Rhs	4					C5E21_02060		C5E04_03655	C5E23_02065		C5E25_02080
group_251		type IV secretion system protein VirB5	4			C5E19_08050	C5E20_09025							C5E26_08610			W5S_RS07945
group_2639		type VI secretion system PAAR protein	4					C5E21_20805			C5E23_20775		C5E25_21175					PECWA_RS20940
group_535		type VI secretion system tip protein VgrG	4							C5E04_21770			C5E25_19435				W5S_RS07220	PECWA_RS07930
group_6335	hcpA_8	type VI secretion system tube protein Hcp	4					C5E21_12650			C5E23_12655		C5E25_12690				W5S_RS12995
group_1425		type VI secretion system tube protein Hcp	4			C5E19_08940	C5E20_09910							C5E26_09505			W5S_RS08965
group_20		type IV secretion protein Rhs	4					C5E21_02075		C5E04_03655	C5E23_02080		C5E25_02095
group_6		type IV secretion protein Rhs	4					C5E21_02025			C5E23_02030		C5E25_02045					PECWA_RS22645
group_1116		F pilus assembly Type-IV secretion system for plasmid transfer	3							C5E04_18320							W5S_RS16980	PECWA_RS03215
group_148		type IV secretion protein Rhs	3			C5E19_19415	C5E20_19785							C5E26_19430
group_2068		type VI secretion system tube protein Hcp	3			C5E19_11720	C5E20_12690							C5E26_12285
group_22		type IV secretion protein Rhs	3					C5E21_02120			C5E23_02125		C5E25_02140
group_2244		type IV secretion protein Rhs	3			C5E19_21820	C5E20_22185							C5E26_21840
group_33		type IV secretion protein Rhs	3			C5E19_21780	C5E20_22145							C5E26_21800
group_534	rhsA_6	type IV secretion protein Rhs	3							C5E04_21760			C5E25_19425					PECWA_RS07940
group_6112		type VI secretion system tube protein Hcp	3			C5E19_19400	C5E20_19770							C5E26_19415
rhsB_7		type IV secretion protein Rhs	3					C5E21_12635					C5E25_12675				W5S_RS12980
group_98		type VI secretion system tip protein VgrG	3			C5E19_19405	C5E20_19775							C5E26_19420
group_4	rhsC_1	type IV secretion protein Rhs	1							C5E04_03550
group_13		type IV secretion protein Rhs	1							C5E04_03665
group_146		type IV secretion protein Rhs	1				C5E20_04030
group_1784		type IV secretion system protein VirB5	1		C5E18_08305
group_2365		type VI secretion protein	1				C5E20_08070
group_2370		type IV secretion system protein VirB5	1				C5E20_08095
group_2373		type VI secretion protein	1				C5E20_08110
group_2918		type IV secretion protein Rhs	1							C5E04_23660
group_3362		F pilus assembly Type-IV secretion system for plasmid transfer	1														W5S_RS07330
pulG_2		type II secretion system protein G precursor	1														W5S_RS07650
xpsD		type II secretion system protein D precursor	1														W5S_RS07655
epsE_2		type II secretion system protein E	1														W5S_RS07680
epsF_2		type II secretion system protein F	1														W5S_RS07685
epsG		type II secretion system protein G precursor	1														W5S_RS07695
group_3462		type IV secretion-system coupling protein DNA-binding domain protein	1														W5S_RS07895
group_3465		type IV secretion system protein virB10	1														W5S_RS07915
group_3466	virB9	type IV secretion system protein virB9 precursor	1														W5S_RS07920
virB1		type IV secretion system protein virB1	1														W5S_RS07960
outD_2		type II secretion system protein D precursor	1														W5S_RS11250
outD_3		type II secretion system protein D precursor	1														W5S_RS11370
group_3659		bacterial type II secretion system protein F domain protein	1														W5S_RS17145
group_3777		bacterial type II secretion system protein F domain protein	1															PECWA_RS03060
group_90		type IV secretion protein Rhs	1	C5E17_00750
group_97		type VI secretion system tip protein VgrG	1								C5E23_12635

## Sheet: LPS biosynthesis
LPS biosynthesis; Pan-genome Core
Gene	Non-unique Gene name	Annotation	Genomes	IFB5408	IFB5427	IFB5432	IFB5441	IFB5485	IFB5486	IFB5597	IFB5604	IFB5605	IFB5619	IFB5623	IFB5626	CFBP 8475_T	SCC3193	WPP0163
kdsA		3-deoxy-8-phosphooctulonate synthase	15	C5E17_12080	C5E18_12775	C5E19_11455	C5E20_12425	C5E21_11180	C5E22_10455	C5E04_12905	C5E23_11175	C5E24_12335	C5E25_11205	C5E26_12020	C5E00_06360	A8F97_RS06625	W5S_RS11580	PECWA_RS11810
kdsB		3-deoxy-manno-octulosonate cytidylyltransferase	15	C5E17_09990	C5E18_09995	C5E19_09670	C5E20_10640	C5E21_09380	C5E22_12750	C5E04_11115	C5E23_09375	C5E24_10040	C5E25_09405	C5E26_10235	C5E00_04005	A8F97_RS08645	W5S_RS09690	PECWA_RS10060
group_4628		lipopolysaccharide assembly protein LapB	15	C5E17_13300	C5E18_13995	C5E19_12645	C5E20_13620	C5E21_12350	C5E22_09235	C5E04_14060	C5E23_12340	C5E24_13555	C5E25_12390	C5E26_13215	C5E00_07580	A8F97_RS05480	W5S_RS12690	PECWA_RS12910
lptA		lipopolysaccharide ABC transporter substrate-binding protein LptA	15	C5E17_01655	C5E18_01495	C5E19_01490	C5E20_01700	C5E21_01600	C5E22_21130	C5E04_03215	C5E23_01605	C5E24_01490	C5E25_01620	C5E26_01495	C5E00_19500	A8F97_RS16960	W5S_RS01490	PECWA_RS01420
lptB_2		lipopolysaccharide ABC transporter ATP-binding protein	15	C5E17_01650	C5E18_01490	C5E19_01485	C5E20_01695	C5E21_01595	C5E22_21135	C5E04_03210	C5E23_01600	C5E24_01485	C5E25_01615	C5E26_01490	C5E00_19495	A8F97_RS16965	W5S_RS01485	PECWA_RS01415
wecG		lipopolysaccharide N-acetylmannosaminouronosyltransferase	15	C5E17_21270	C5E18_21945	C5E19_21365	C5E20_21730	C5E21_20445	C5E22_01195	C5E04_23165	C5E23_20415	C5E24_21545	C5E25_20815	C5E26_21380	C5E00_15745	A8F97_RS20535	W5S_RS21130	PECWA_RS20585
rfaC		lipopolysaccharide heptosyltransferase RfaC	15	C5E17_22285	C5E18_22960	C5E19_22285	C5E20_22650	C5E21_21410	C5E22_22440	C5E04_00475	C5E23_21400	C5E24_22560	C5E25_21785	C5E26_22305	C5E00_16760	A8F97_RS19605	W5S_RS21965	PECWA_RS21405
wzzE		ECA polysaccharide chain length modulation protein	15	C5E17_21315	C5E18_21990	C5E19_21410	C5E20_21775	C5E21_20490	C5E22_01150	C5E04_23210	C5E23_20460	C5E24_21590	C5E25_20860	C5E26_21425	C5E00_15790	A8F97_RS20490	W5S_RS21175	PECWA_RS20630
lptG		LPS export ABC transporter permease LptG	15	C5E17_02420	C5E18_02260	C5E19_02360	C5E20_02570	C5E21_02595	C5E22_20365	C5E04_04200	C5E23_02600	C5E24_02255	C5E25_02615	C5E26_02365	C5E00_20265	A8F97_RS16235	W5S_RS02275	PECWA_RS02195
lptC		LPS export ABC transporter periplasmic protein LptC	15	C5E17_01660	C5E18_01500	C5E19_01495	C5E20_01705	C5E21_01605	C5E22_21125	C5E04_03220	C5E23_01610	C5E24_01495	C5E25_01625	C5E26_01500	C5E00_19505	A8F97_RS16955	W5S_RS01495	PECWA_RS01425
lptF		LPS export ABC transporter permease LptF	15	C5E17_02415	C5E18_02255	C5E19_02355	C5E20_02565	C5E21_02590	C5E22_20370	C5E04_04195	C5E23_02595	C5E24_02250	C5E25_02610	C5E26_02360	C5E00_20260	A8F97_RS16240	W5S_RS02270	PECWA_RS02190
LPS biosynthesis; Pan-genome Accesory + Unique
Gene	Non-unique Gene name	Annotation	Genomes	IFB5408	IFB5427	IFB5432	IFB5441	IFB5485	IFB5486	IFB5597	IFB5604	IFB5605	IFB5619	IFB5623	IFB5626	CFBP 8475_TS	SCC3193	WPP0163
group_1693		lipopolysaccharide core heptose(I) kinase RfaP	8	C5E17_22305	C5E18_22980				C5E22_22460		C5E23_21420	C5E24_22580	C5E25_21805		C5E00_16780	A8F97_RS19585
group_1694		lipopolysaccharide 1,6-galactosyltransferase	8	C5E17_22310	C5E18_22985				C5E22_22465		C5E23_21425	C5E24_22585	C5E25_21810		C5E00_16785	A8F97_RS19580
group_1695		lipopolysaccharide 3-alpha-galactosyltransferase	8	C5E17_22315	C5E18_22990				C5E22_22470		C5E23_21430	C5E24_22590	C5E25_21815		C5E00_16790	A8F97_RS19575
group_1696		lipopolysaccharide 1,2-glucosyltransferase	8	C5E17_22320	C5E18_22995				C5E22_22475		C5E23_21435	C5E24_22595	C5E25_21820		C5E00_16795	A8F97_RS19570
group_1692		glucosyltransferase I RfaG	8	C5E17_22300	C5E18_22975				C5E22_22455		C5E23_21415	C5E24_22575	C5E25_21800		C5E00_16775	A8F97_RS19590
group_1691		lipopolysaccharide core heptosyltransferase RfaQ	8	C5E17_22295	C5E18_22970				C5E22_22450		C5E23_21410	C5E24_22570	C5E25_21795		C5E00_16770	A8F97_RS19595
rfaG		glucosyltransferase I RfaG	7			C5E19_22300	C5E20_22665	C5E21_21430		C5E04_00495				C5E26_22320			W5S_RS21985	PECWA_RS21425
gspA_1		lipopolysaccharide 3-alpha-galactosyltransferase	5			C5E19_22305	C5E20_22670			C5E04_00500				C5E26_22325			W5S_RS21990
rfaQ		lipopolysaccharide core heptosyltransferase RfaQ	4					C5E21_21425		C5E04_00490							W5S_RS21980	PECWA_RS21420
group_2252		lipopolysaccharide core heptosyltransferase RfaQ	3			C5E19_22295	C5E20_22660							C5E26_22315
group_2256		lipopolysaccharide biosynthesis protein	3			C5E19_22325	C5E20_22690							C5E26_22345
group_5799		lipopolysaccharide ABC transporter substrate-binding protein LptA	1	C5E17_01560
group_6259	lptB	lipopolysaccharide ABC transporter ATP-binding protein	1	C5E17_01555
group_5729	lptC	LPS export ABC transporter periplasmic protein LptC	1	C5E17_01565

## Sheet: motility chemotaxins
Motility_chemotaxis; Pan-genome Core
Gene	Non-unique Gene name	Annotation	Genomes	IFB5408	IFB5427	IFB5432	IFB5441	IFB5485	IFB5486	IFB5597	IFB5604	IFB5605	IFB5619	IFB5623	IFB5626	CFBP 8475_T	SCC3193	WPP0163
cheB		chemotaxis response regulator protein-glutamate methylesterase	15	C5E17_09065	C5E18_09070	C5E19_08590	C5E20_09560	C5E21_08455	C5E22_13675	C5E04_10050	C5E23_08450	C5E24_09115	C5E25_08475	C5E26_09155	C5E00_03080	A8F97_RS09550	W5S_RS08630	PECWA_RS09155
cheV		chemotaxis protein CheV	15	C5E17_08955	C5E18_08960	C5E19_08485	C5E20_09455	C5E21_08345	C5E22_13785	C5E04_09945	C5E23_08340	C5E24_09005	C5E25_08365	C5E26_09050	C5E00_02975	A8F97_RS09650	W5S_RS08535	PECWA_RS09050
cheY		chemotaxis protein CheY	15	C5E17_09070	C5E18_09075	C5E19_08595	C5E20_09565	C5E21_08460	C5E22_13670	C5E04_10055	C5E23_08455	C5E24_09120	C5E25_08480	C5E26_09160	C5E00_03085	A8F97_RS09545	W5S_RS08635	PECWA_RS09160
cheW		chemotaxis protein CheW	15	C5E17_09050	C5E18_09055	C5E19_08575	C5E20_09545	C5E21_08440	C5E22_13690	C5E04_10035	C5E23_08435	C5E24_09100	C5E25_08460	C5E26_09140	C5E00_03065	A8F97_RS09565	W5S_RS08615	PECWA_RS09140
cheR		chemotaxis protein methyltransferase	15	C5E17_09060	C5E18_09065	C5E19_08585	C5E20_09555	C5E21_08450	C5E22_13680	C5E04_10045	C5E23_08445	C5E24_09110	C5E25_08470	C5E26_09150	C5E00_03075	A8F97_RS09555	W5S_RS08625	PECWA_RS09150
cheA		chemotaxis protein CheA	15	C5E17_09045	C5E18_09050	C5E19_08570	C5E20_09540	C5E21_08435	C5E22_13695	C5E04_10030	C5E23_08430	C5E24_09095	C5E25_08455	C5E26_09135	C5E00_03060	A8F97_RS09570	W5S_RS08610	PECWA_RS09135
flgC		flagellar basal-body rod protein FlgC	15	C5E17_09115	C5E18_09120	C5E19_08640	C5E20_09610	C5E21_08505	C5E22_13625	C5E04_10100	C5E23_08500	C5E24_09165	C5E25_08525	C5E26_09205	C5E00_03130	A8F97_RS09500	W5S_RS08680	PECWA_RS09205
flgG		flagellar basal-body rod protein FlgG	15	C5E17_09135	C5E18_09140	C5E19_08660	C5E20_09630	C5E21_08525	C5E22_13605	C5E04_10120	C5E23_08520	C5E24_09185	C5E25_08545	C5E26_09225	C5E00_03150	A8F97_RS09480	W5S_RS08700	PECWA_RS09225
group_3961		flagellar biosynthesis protein FlgN	15	C5E17_09095	C5E18_09100	C5E19_08620	C5E20_09590	C5E21_08485	C5E22_13645	C5E04_10080	C5E23_08480	C5E24_09145	C5E25_08505	C5E26_09185	C5E00_03110	A8F97_RS09520	W5S_RS08660	PECWA_RS09185
flgA		flagellar basal body P-ring formation protein FlgA	15	C5E17_09105	C5E18_09110	C5E19_08630	C5E20_09600	C5E21_08495	C5E22_13635	C5E04_10090	C5E23_08490	C5E24_09155	C5E25_08515	C5E26_09195	C5E00_03120	A8F97_RS09510	W5S_RS08670	PECWA_RS09195
flgD		flagellar hook assembly protein FlgD	15	C5E17_09120	C5E18_09125	C5E19_08645	C5E20_09615	C5E21_08510	C5E22_13620	C5E04_10105	C5E23_08505	C5E24_09170	C5E25_08530	C5E26_09210	C5E00_03135	A8F97_RS09495	W5S_RS08685	PECWA_RS09210
flgB		flagellar basal body rod protein FlgB	15	C5E17_09110	C5E18_09115	C5E19_08635	C5E20_09605	C5E21_08500	C5E22_13630	C5E04_10095	C5E23_08495	C5E24_09160	C5E25_08520	C5E26_09200	C5E00_03125	A8F97_RS09505	W5S_RS08675	PECWA_RS09200
flgL		flagellar hook-associated protein 3	15	C5E17_09160	C5E18_09165	C5E19_08685	C5E20_09655	C5E21_08550	C5E22_13580	C5E04_10145	C5E23_08545	C5E24_09210	C5E25_08570	C5E26_09250	C5E00_03175	A8F97_RS09455	W5S_RS08725	PECWA_RS09250
flgE		flagellar hook protein FlgE	15	C5E17_09125	C5E18_09130	C5E19_08650	C5E20_09620	C5E21_08515	C5E22_13615	C5E04_10110	C5E23_08510	C5E24_09175	C5E25_08535	C5E26_09215	C5E00_03140	A8F97_RS09490	W5S_RS08690	PECWA_RS09215
flgF		flagellar basal-body rod protein FlgF	15	C5E17_09130	C5E18_09135	C5E19_08655	C5E20_09625	C5E21_08520	C5E22_13610	C5E04_10115	C5E23_08515	C5E24_09180	C5E25_08540	C5E26_09220	C5E00_03145	A8F97_RS09485	W5S_RS08695	PECWA_RS09220
flgK		flagellar hook-associated protein 1	15	C5E17_09155	C5E18_09160	C5E19_08680	C5E20_09650	C5E21_08545	C5E22_13585	C5E04_10140	C5E23_08540	C5E24_09205	C5E25_08565	C5E26_09245	C5E00_03170	A8F97_RS09460	W5S_RS08720	PECWA_RS09245
flgH		flagellar L-ring protein precursor	15	C5E17_09140	C5E18_09145	C5E19_08665	C5E20_09635	C5E21_08530	C5E22_13600	C5E04_10125	C5E23_08525	C5E24_09190	C5E25_08550	C5E26_09230	C5E00_03155	A8F97_RS09475	W5S_RS08705	PECWA_RS09230
flgM		negative regulator of flagellin synthesis	15	C5E17_09100	C5E18_09105	C5E19_08625	C5E20_09595	C5E21_08490	C5E22_13640	C5E04_10085	C5E23_08485	C5E24_09150	C5E25_08510	C5E26_09190	C5E00_03115	A8F97_RS09515	W5S_RS08665	PECWA_RS09190
flgJ		peptidoglycan hydrolase FlgJ	15	C5E17_09150	C5E18_09155	C5E19_08675	C5E20_09645	C5E21_08540	C5E22_13590	C5E04_10135	C5E23_08535	C5E24_09200	C5E25_08560	C5E26_09240	C5E00_03165	A8F97_RS09465	W5S_RS08715	PECWA_RS09240
flhC		flagellar transcriptional regulator FlhC	15	C5E17_09030	C5E18_09035	C5E19_08555	C5E20_09525	C5E21_08420	C5E22_13710	C5E04_10015	C5E23_08415	C5E24_09080	C5E25_08440	C5E26_09120	C5E00_03045	A8F97_RS09585	W5S_RS08595	PECWA_RS09120
ydiV		putative anti-FlhC(2)FlhD(4) factor YdiV	15	C5E17_14015	C5E18_14710	C5E19_13350	C5E20_14320	C5E21_13020	C5E22_08520	C5E04_14740	C5E23_13030	C5E24_14270	C5E25_13060	C5E26_13915	C5E00_08295	A8F97_RS04800	W5S_RS13340	PECWA_RS13530
flhB		flagellar biosynthetic protein FlhB	15	C5E17_09080	C5E18_09085	C5E19_08605	C5E20_09575	C5E21_08470	C5E22_13660	C5E04_10065	C5E23_08465	C5E24_09130	C5E25_08490	C5E26_09170	C5E00_03095	A8F97_RS09535	W5S_RS08645	PECWA_RS09170
flhD		flagellar transcriptional regulator FlhD	15	C5E17_09025	C5E18_09030	C5E19_08550	C5E20_09520	C5E21_08415	C5E22_13715	C5E04_10010	C5E23_08410	C5E24_09075	C5E25_08435	C5E26_09115	C5E00_03040	A8F97_RS09590	W5S_RS08590	PECWA_RS09115
flhA		flagellar biosynthesis protein FlhA	15	C5E17_09085	C5E18_09090	C5E19_08610	C5E20_09580	C5E21_08475	C5E22_13655	C5E04_10070	C5E23_08470	C5E24_09135	C5E25_08495	C5E26_09175	C5E00_03100	A8F97_RS09530	W5S_RS08650	PECWA_RS09175
flhE		flagellar protein FlhE precursor	15	C5E17_09090	C5E18_09095	C5E19_08615	C5E20_09585	C5E21_08480	C5E22_13650	C5E04_10075	C5E23_08475	C5E24_09140	C5E25_08500	C5E26_09180	C5E00_03105	A8F97_RS09525	W5S_RS08655	PECWA_RS09180
flhC		flagellar transcriptional regulator FlhC	15	C5E17_09030	C5E18_09035	C5E19_08555	C5E20_09525	C5E21_08420	C5E22_13710	C5E04_10015	C5E23_08415	C5E24_09080	C5E25_08440	C5E26_09120	C5E00_03045	A8F97_RS09585	W5S_RS08595	PECWA_RS09120
fliS		flagellar protein FliS	15	C5E17_09240	C5E18_09245	C5E19_08765	C5E20_09735	C5E21_08630	C5E22_13500	C5E04_10225	C5E23_08625	C5E24_09290	C5E25_08650	C5E26_09330	C5E00_03255	A8F97_RS09375	W5S_RS08805	PECWA_RS09330
fliY_1		cystine-binding periplasmic protein precursor	15	C5E17_12550	C5E18_13245	C5E19_11880	C5E20_12850	C5E21_11570	C5E22_09985	C5E04_13305	C5E23_11565	C5E24_12805	C5E25_11595	C5E26_12445	C5E00_06830	A8F97_RS06205	W5S_RS11955	PECWA_RS12215
fliY_2		cystine-binding periplasmic protein precursor	15	C5E17_12555	C5E18_13250	C5E19_11885	C5E20_12855	C5E21_11575	C5E22_09980	C5E04_13310	C5E23_11570	C5E24_12810	C5E25_11600	C5E26_12450	C5E00_06835	A8F97_RS06200	W5S_RS11960	PECWA_RS12220
fliO		flagellar protein FliO	15	C5E17_09180	C5E18_09185	C5E19_08705	C5E20_09675	C5E21_08570	C5E22_13560	C5E04_10165	C5E23_08565	C5E24_09230	C5E25_08590	C5E26_09270	C5E00_03195	A8F97_RS09435	W5S_RS08745	PECWA_RS09270
fliK		flagellar hook-length control protein	15	C5E17_09200	C5E18_09205	C5E19_08725	C5E20_09695	C5E21_08590	C5E22_13540	C5E04_10185	C5E23_08585	C5E24_09250	C5E25_08610	C5E26_09290	C5E00_03215	A8F97_RS09415	W5S_RS08765	PECWA_RS09290
fliD		flagellar hook-associated protein 2	15	C5E17_09245	C5E18_09250	C5E19_08770	C5E20_09740	C5E21_08635	C5E22_13495	C5E04_10230	C5E23_08630	C5E24_09295	C5E25_08655	C5E26_09335	C5E00_03260	A8F97_RS09370	W5S_RS08810	PECWA_RS09335
fliY_3		fystine-binding periplasmic protein precursor	15	C5E17_17605	C5E18_18295	C5E19_17715	C5E20_18085	C5E21_16810	C5E22_04910	C5E04_19180	C5E23_16730	C5E24_17860	C5E25_16795	C5E26_17730	C5E00_12085	A8F97_RS01280	W5S_RS17485	PECWA_RS17040
fliJ		flagellar FliJ protein	15	C5E17_09205	C5E18_09210	C5E19_08730	C5E20_09700	C5E21_08595	C5E22_13535	C5E04_10190	C5E23_08590	C5E24_09255	C5E25_08615	C5E26_09295	C5E00_03220	A8F97_RS09410	W5S_RS08770	PECWA_RS09295
fliF		flagellar M-ring protein	15	C5E17_09225	C5E18_09230	C5E19_08750	C5E20_09720	C5E21_08615	C5E22_13515	C5E04_10210	C5E23_08610	C5E24_09275	C5E25_08635	C5E26_09315	C5E00_03240	A8F97_RS09390	W5S_RS08790	PECWA_RS09315
fliG		flagellar motor switch protein FliG	15	C5E17_09220	C5E18_09225	C5E19_08745	C5E20_09715	C5E21_08610	C5E22_13520	C5E04_10205	C5E23_08605	C5E24_09270	C5E25_08630	C5E26_09310	C5E00_03235	A8F97_RS09395	W5S_RS08785	PECWA_RS09310
fliI		flagellum-specific ATP synthase	15	C5E17_09210	C5E18_09215	C5E19_08735	C5E20_09705	C5E21_08600	C5E22_13530	C5E04_10195	C5E23_08595	C5E24_09260	C5E25_08620	C5E26_09300	C5E00_03225	A8F97_RS09405	W5S_RS08775	PECWA_RS09300
fliT		flagellar protein FliT	15	C5E17_09235	C5E18_09240	C5E19_08760	C5E20_09730	C5E21_08625	C5E22_13505	C5E04_10220	C5E23_08620	C5E24_09285	C5E25_08645	C5E26_09325	C5E00_03250	A8F97_RS09380	W5S_RS08800	PECWA_RS09325
fliL		flagellar basal body-associated protein FliL	15	C5E17_09195	C5E18_09200	C5E19_08720	C5E20_09690	C5E21_08585	C5E22_13545	C5E04_10180	C5E23_08580	C5E24_09245	C5E25_08605	C5E26_09285	C5E00_03210	A8F97_RS09420	W5S_RS08760	PECWA_RS09285
fliM		flagellar motor switch protein FliM	15	C5E17_09190	C5E18_09195	C5E19_08715	C5E20_09685	C5E21_08580	C5E22_13550	C5E04_10175	C5E23_08575	C5E24_09240	C5E25_08600	C5E26_09280	C5E00_03205	A8F97_RS09425	W5S_RS08755	PECWA_RS09280
fliR		flagellar biosynthetic protein FliR	15	C5E17_09165	C5E18_09170	C5E19_08690	C5E20_09660	C5E21_08555	C5E22_13575	C5E04_10150	C5E23_08550	C5E24_09215	C5E25_08575	C5E26_09255	C5E00_03180	A8F97_RS09450	W5S_RS08730	PECWA_RS09255
fliN		flagellar motor switch protein FliN	15	C5E17_09185	C5E18_09190	C5E19_08710	C5E20_09680	C5E21_08575	C5E22_13555	C5E04_10170	C5E23_08570	C5E24_09235	C5E25_08595	C5E26_09275	C5E00_03200	A8F97_RS09430	W5S_RS08750	PECWA_RS09275
fliQ		flagellar biosynthetic protein FliQ	15	C5E17_09170	C5E18_09175	C5E19_08695	C5E20_09665	C5E21_08560	C5E22_13570	C5E04_10155	C5E23_08555	C5E24_09220	C5E25_08580	C5E26_09260	C5E00_03185	A8F97_RS09445	W5S_RS08735	PECWA_RS09260
fliY_4		fystine-binding periplasmic protein precursor	15	C5E17_23400	C5E18_24075	C5E19_23410	C5E20_23775	C5E21_22535	C5E22_23555	C5E04_01590	C5E23_22540	C5E24_23675	C5E25_22925	C5E26_23430	C5E00_17875	A8F97_RS18505	W5S_RS23195	PECWA_RS22500
fliH		flagellar assembly protein FliH	15	C5E17_09215	C5E18_09220	C5E19_08740	C5E20_09710	C5E21_08605	C5E22_13525	C5E04_10200	C5E23_08600	C5E24_09265	C5E25_08625	C5E26_09305	C5E00_03230	A8F97_RS09400	W5S_RS08780	PECWA_RS09305
fliE		flagellar hook-basal body complex protein FliE	15	C5E17_09230	C5E18_09235	C5E19_08755	C5E20_09725	C5E21_08620	C5E22_13510	C5E04_10215	C5E23_08615	C5E24_09280	C5E25_08640	C5E26_09320	C5E00_03245	A8F97_RS09385	W5S_RS08795	PECWA_RS09320
fliS		flagellar protein FliS	15	C5E17_09240	C5E18_09245	C5E19_08765	C5E20_09735	C5E21_08630	C5E22_13500	C5E04_10225	C5E23_08625	C5E24_09290	C5E25_08650	C5E26_09330	C5E00_03255	A8F97_RS09375	W5S_RS08805	PECWA_RS09330
Motility_chemotaxis; Pan-genome Accesory + Unique
Gene	Non-unique Gene name	Annotation	Genomes	IFB5408	IFB5427	IFB5432	IFB5441	IFB5485	IFB5486	IFB5597	IFB5604	IFB5605	IFB5619	IFB5623	IFB5626	CFBP 8475_TS	SCC3193	WPP0163
fliP		flagellar biosynthetic protein FliP precursor	14	C5E17_09175	C5E18_09180	C5E19_08700	C5E20_09670	C5E21_08565	C5E22_13565	C5E04_10160	C5E23_08560	C5E24_09225	C5E25_08585	C5E26_09265	C5E00_03190	A8F97_RS09440		PECWA_RS09265
group_1474		flagellin FliC	9	C5E17_09250	C5E18_09255	C5E19_08775	C5E20_09745		C5E22_13490			C5E24_09300		C5E26_09340	C5E00_03265	A8F97_RS09365
fliC2		flagellin 2	6					C5E21_08640		C5E04_10235	C5E23_08635		C5E25_08660				W5S_RS08815	PECWA_RS09340
group_1560		flagellar biosynthesis protein FlgH	6	C5E17_12285	C5E18_12980				C5E22_10250			C5E24_12540			C5E00_06565	A8F97_RS06465
group_2538		flagellin	3					C5E21_02660			C5E23_02665		C5E25_02680

## Sheet: iron metabolism related protein
Iron metabolism related proteins; Pan-genome Core
Gene	Non-unique Gene name	Annotation	Genomes	IFB5408	IFB5427	IFB5432	IFB5441	IFB5485	IFB5486	IFB5597	IFB5604	IFB5605	IFB5619	IFB5623	IFB5626	CFBP 8475_T	SCC3193	WPP0163
bfd		Bacterioferritin-associated ferredoxin	15	C5E17_20280	C5E18_20960	C5E19_20405	C5E20_20770	C5E21_19495	C5E22_02185	C5E04_22205	C5E23_19415	C5E24_20535	C5E25_19865	C5E26_20420	C5E00_14755	A8F97_RS21480	W5S_RS20205	PECWA_RS19665
bfr		Bacterioferritin	15	C5E17_20275	C5E18_20955	C5E19_20400	C5E20_20765	C5E21_19490	C5E22_02190	C5E04_22200	C5E23_19410	C5E24_20530	C5E25_19860	C5E26_20415	C5E00_14750	A8F97_RS21485	W5S_RS20200	PECWA_RS19660
dps		DNA protection during starvation protein	15	C5E17_14575	C5E18_15270	C5E19_13910	C5E20_14880	C5E21_13580	C5E22_07955	C5E04_15300	C5E23_13590	C5E24_14830	C5E25_13620	C5E26_14475	C5E00_08855	A8F97_RS04260	W5S_RS13875	PECWA_RS14070
fhuB		Fe(3+)-hydroxamate ABC transporter permease FhuB	15	C5E17_05655	C5E18_05495	C5E19_05665	C5E20_05890	C5E21_05790	C5E22_17015	C5E04_07455	C5E23_05790	C5E24_05490	C5E25_05810	C5E26_05645	C5E00_23680	A8F97_RS13050	W5S_RS05275	PECWA_RS05790
fhuC_1		Iron(3+)-hydroxamate import ATP-binding protein FhuC	15	C5E17_00990	C5E18_00925	C5E19_00935	C5E20_01145	C5E21_00935	C5E22_00920	C5E04_02670	C5E23_00940	C5E24_00920	C5E25_00955	C5E26_00940	C5E00_18935	A8F97_RS17495	W5S_RS00955	PECWA_RS00885
fhuC_2		Iron(3+)-hydroxamate import ATP-binding protein FhuC	15	C5E17_05645	C5E18_05485	C5E19_05655	C5E20_05880	C5E21_05780	C5E22_17025	C5E04_07445	C5E23_05780	C5E24_05480	C5E25_05800	C5E26_05635	C5E00_23670	A8F97_RS13060	W5S_RS05265	PECWA_RS05780
fhuC_3		Iron(3+)-hydroxamate import ATP-binding protein FhuC	15	C5E17_06035	C5E18_05875	C5E19_06040	C5E20_06270	C5E21_06170	C5E22_16640	C5E04_07840	C5E23_06170	C5E24_05885	C5E25_06190	C5E26_06020	C5E00_00125	A8F97_RS12675	W5S_RS05650	PECWA_RS06160
fhuC_4		Iron(3+)-hydroxamate import ATP-binding protein FhuC	15	C5E17_09960	C5E18_09965	C5E19_09640	C5E20_10610	C5E21_09350	C5E22_12780	C5E04_11085	C5E23_09345	C5E24_10010	C5E25_09375	C5E26_10205	C5E00_03975	A8F97_RS08675	W5S_RS09660	PECWA_RS10030
group_5683		Ferric iron reductase FhuF-like transporter	15	C5E17_14865	C5E18_15560	C5E19_14205	C5E20_15175	C5E21_13870	C5E22_07665	C5E04_15600	C5E23_13880	C5E24_15120	C5E25_13910	C5E26_14770	C5E00_09145	A8F97_RS03975	W5S_RS14180	PECWA_RS14360
fhuE		FhuE receptor precursor	15	C5E17_05025	C5E18_04865	C5E19_05040	C5E20_05265	C5E21_05165	C5E22_17645	C5E04_06825	C5E23_05170	C5E24_04860	C5E25_05190	C5E26_05020	C5E00_23050	A8F97_RS13665	W5S_RS04650	PECWA_RS05170
fhuD		Iron(3+)-hydroxamate-binding protein FhuD precursor	15	C5E17_05650	C5E18_05490	C5E19_05660	C5E20_05885	C5E21_05785	C5E22_17020	C5E04_07450	C5E23_05785	C5E24_05485	C5E25_05805	C5E26_05640	C5E00_23675	A8F97_RS13055	W5S_RS05270	PECWA_RS05785
ftnA		Ferritin-1	15	C5E17_10385	C5E18_10390	C5E19_10065	C5E20_11035	C5E21_09775	C5E22_12355	C5E04_11505	C5E23_09770	C5E24_10435	C5E25_09800	C5E26_10630	C5E00_04400	A8F97_RS08270	W5S_RS10070	PECWA_RS10435
viuB_2		NADPH-dependent ferric siderophore reductase	15	C5E17_22755	C5E18_23430	C5E19_22770	C5E20_23135	C5E21_21895	C5E22_22910	C5E04_00945	C5E23_21900	C5E24_23030	C5E25_22285	C5E26_22790	C5E00_17230	A8F97_RS19135	W5S_RS22550	PECWA_RS21870
group_265		iron dicitrate transport regulator FecR	15	C5E17_04350	C5E18_04190	C5E19_04365	C5E20_04550	C5E21_04485	C5E22_18320	C5E04_06100	C5E23_04490	C5E24_04185	C5E25_04510	C5E26_04280	C5E00_22375	A8F97_RS23325	W5S_RS24800	PECWA_RS23075
Iron metabolism related proteins; Pan-genome Accesory + Unique
Gene	Non-unique Gene name	Annotation	Genomes	IFB5408	IFB5427	IFB5432	IFB5441	IFB5485	IFB5486	IFB5597	IFB5604	IFB5605	IFB5619	IFB5623	IFB5626	CFBP 8475_TS	SCC3193	WPP0163
fhuA		Ferrichrome-iron receptor precursor	14	C5E17_18925	C5E18_19610	C5E19_19015	C5E20_19385	C5E21_18145	C5E22_03540	C5E04_20510	C5E23_18065	C5E24_19180	C5E25_18130	C5E26_19030	C5E00_13405	A8F97_RS22825		PECWA_RS18340
group_199		NADPH-dependent ferric siderophore reductase	14	C5E17_04465	C5E18_04305	C5E19_04480	C5E20_04665	C5E21_04600	C5E22_18205	C5E04_06215	C5E23_04605	C5E24_04300	C5E25_04625	C5E26_04395	C5E00_22485		W5S_RS24815	PECWA_RS23865
iutA_2		Ferric aerobactin receptor precursor	14	C5E17_14890	C5E18_15585	C5E19_14230	C5E20_15200	C5E21_13895	C5E22_07640	C5E04_15625	C5E23_13905	C5E24_15145	C5E25_13935	C5E26_14795	C5E00_09170	A8F97_RS03950	W5S_RS14205
fepA		Ferrienterobactin receptor precursor	14	C5E17_18955	C5E18_19640	C5E19_19045	C5E20_19415	C5E21_18175	C5E22_03510	C5E04_20540	C5E23_18095	C5E24_19210	C5E25_18160	C5E26_19060	C5E00_13435	A8F97_RS22795	W5S_RS18825
fcuA_1		Ferrichrome receptor FcuA precursor	6					C5E21_04035		C5E04_05595	C5E23_04040		C5E25_04060				W5S_RS03575	PECWA_RS04010
fcuA_2		Ferrichrome receptor FcuA precursor	5			C5E19_18075	C5E20_18445							C5E26_18090			W5S_RS17865	PECWA_RS17435
group_3927	iutA_2	Ferric aerobactin receptor precursor	1															PECWA_RS14385
pfeA_2		Ferric enterobactin receptor precursor	1															PECWA_RS18370

## Sheet: resistance to oxidative stress
Resistance do oxidative stress; Pan-genome Core
Gene	Annotation	Genomes	IFB5408	IFB5427	IFB5432	IFB5441	IFB5485	IFB5486	IFB5597	IFB5604	IFB5605	IFB5619	IFB5623	IFB5626	CFBP 8475_T	SCC3193	WPP0163
ahpC	alkyl hydroperoxide reductase subunit C	15	C5E17_19865	C5E18_20545	C5E19_19990	C5E20_20360	C5E21_19080	C5E22_02600	C5E04_21435	C5E23_19000	C5E24_20120	C5E25_19065	C5E26_20005	C5E00_14340	A8F97_RS21890	W5S_RS19750	PECWA_RS19250
ahpF	alkyl hydroperoxide reductase subunit F	15	C5E17_19860	C5E18_20540	C5E19_19985	C5E20_20355	C5E21_19075	C5E22_02605	C5E04_21430	C5E23_18995	C5E24_20115	C5E25_19060	C5E26_20000	C5E00_14335	A8F97_RS21895	W5S_RS19745	PECWA_RS19245
ahpD	alkyl hydroperoxide reductase AhpD	15	C5E17_18575	C5E18_19260	C5E19_18665	C5E20_19035	C5E21_17795	C5E22_03940	C5E04_20160	C5E23_17715	C5E24_18830	C5E25_17780	C5E26_18680	C5E00_13055	A8F97_RS00340	W5S_RS18445	PECWA_RS17990
msrA	peptide methionine sulfoxide reductase MsrA	15	C5E17_18145	C5E18_18835	C5E19_18235	C5E20_18605	C5E21_17360	C5E22_04370	C5E04_19715	C5E23_17280	C5E24_18400	C5E25_17345	C5E26_18250	C5E00_12625	A8F97_RS00750	W5S_RS18020	PECWA_RS17590
msrB	peptide methionine sulfoxide reductase MsrB	15	C5E17_11345	C5E18_11555	C5E19_10760	C5E20_11730	C5E21_10475	C5E22_11190	C5E04_12210	C5E23_10470	C5E24_11600	C5E25_10500	C5E26_11325	C5E00_05625	A8F97_RS07325	W5S_RS10735	PECWA_RS11120
msrC	free methionine-R-sulfoxide reductase	15	C5E17_10470	C5E18_10475	C5E19_10145	C5E20_11115	C5E21_09855	C5E22_12270	C5E04_11585	C5E23_09850	C5E24_10520	C5E25_09880	C5E26_10710	C5E00_04485	A8F97_RS08190	W5S_RS10145	PECWA_RS10510
sodA	superoxide dismutase [Mn]	15	C5E17_22630	C5E18_23305	C5E19_22645	C5E20_23010	C5E21_21770	C5E22_22785	C5E04_00820	C5E23_21775	C5E24_22905	C5E25_22160	C5E26_22665	C5E00_17105	A8F97_RS19260	W5S_RS22425	PECWA_RS21745
katG	catalase/peroxidase HPI	15	C5E17_13580	C5E18_14275	C5E19_12930	C5E20_13905	C5E21_12600	C5E22_08955	C5E04_14315	C5E23_12590	C5E24_13835	C5E25_12640	C5E26_13500	C5E00_07860	A8F97_RS05210	W5S_RS12955	PECWA_RS13145
Resistance do oxidative stress; Pan-genome Accesory + Unique
	none

## Sheet: quorum sensingrelated
Quorum-sensing related proteins; Pan-genome Core
Gene	Annotation	Genomes	IFB5408	IFB5427	IFB5432	IFB5441	IFB5485	IFB5486	IFB5597	IFB5604	IFB5605	IFB5619	IFB5623	IFB5626	CFBP 8475_T	SCC3193	WPP0163
qseG	quorum-sensing regulator protein G precursor	15	C5E17_05970	C5E18_05810	C5E19_05975	C5E20_06205	C5E21_06105	C5E22_16705	C5E04_07775	C5E23_06105	C5E24_05820	C5E25_06125	C5E26_05955	C5E00_00060	A8F97_RS12740	W5S_RS05585	PECWA_RS06095
ytnP	putative quorum-quenching lactonase YtnP	15	C5E17_17945	C5E18_18635	C5E19_18030	C5E20_18400	C5E21_17150	C5E22_04570	C5E04_19495	C5E23_17070	C5E24_18200	C5E25_17135	C5E26_18045	C5E00_12425	A8F97_RS00940	W5S_RS17825	PECWA_RS17380
esaR_1	LuxR family transcriptional regulator	15	C5E17_08950	C5E18_08955	C5E19_08480	C5E20_09450	C5E21_08340	C5E22_13790	C5E04_09940	C5E23_08335	C5E24_09000	C5E25_08360	C5E26_09045	C5E00_02970	A8F97_RS09655	W5S_RS08530	PECWA_RS09045
LuxR	LuxR family transcriptional regulator	15	C5E17_19745	C5E18_20425	C5E19_19870	C5E20_20240	C5E21_18960	C5E22_02720	C5E04_21315	C5E23_18880	C5E24_20000	C5E25_18945	C5E26_19885	C5E00_14220	A8F97_RS22010	W5S_RS19630	PECWA_RS19130
LuxR	LuxR family transcriptional regulator	15	C5E17_02310	C5E18_02150	C5E19_02250	C5E20_02460	C5E21_02485	C5E22_20475	C5E04_04080	C5E23_02490	C5E24_02145	C5E25_02505	C5E26_02255	C5E00_20155	A8F97_RS16335	W5S_RS02175	PECWA_RS02095
luxS	S-ribosylhomocysteine lyase	15	C5E17_05365	C5E18_05205	C5E19_05380	C5E20_05605	C5E21_05505	C5E22_17305	C5E04_07165	C5E23_05505	C5E24_05200	C5E25_05525	C5E26_05360	C5E00_23390	A8F97_RS13330	W5S_RS04995	PECWA_RS05505
uvrY	two-component system response regulator UvrY	15	C5E17_08065	C5E18_07910	C5E19_07615	C5E20_08235	C5E21_07880	C5E22_14605	C5E04_09545	C5E23_07875	C5E24_08195	C5E25_07900	C5E26_07595	C5E00_02160	A8F97_RS10435	W5S_RS07165	PECWA_RS07860
barA	two-component sensor histidine kinase BarA	15	C5E17_18020	C5E18_18710	C5E19_18110	C5E20_18480	C5E21_17235	C5E22_04495	C5E04_19590	C5E23_17155	C5E24_18275	C5E25_17220	C5E26_18125	C5E00_12500	A8F97_RS00875	W5S_RS17895	PECWA_RS17465
phoP	two-component system response regulator PhoP	15	C5E17_10530	C5E18_10535	C5E19_10205	C5E20_11175	C5E21_09915	C5E22_12210	C5E04_11645	C5E23_09910	C5E24_10580	C5E25_09940	C5E26_10770	C5E00_04545	A8F97_RS08130	W5S_RS10205	PECWA_RS10570
phoQ	two-component system sensor histidine kinase PhoQ	15	C5E17_10525	C5E18_10530	C5E19_10200	C5E20_11170	C5E21_09910	C5E22_12215	C5E04_11640	C5E23_09905	C5E24_10575	C5E25_09935	C5E26_10765	C5E00_04540	A8F97_RS08135	W5S_RS10200	PECWA_RS10565
qseB	two-component system response regulator QseB	15	C5E17_23100	C5E18_23775	C5E19_23110	C5E20_23475	C5E21_22235	C5E22_23255	C5E04_01290	C5E23_22240	C5E24_23375	C5E25_22625	C5E26_23130	C5E00_17575	A8F97_RS18800	W5S_RS22900	PECWA_RS22205
basS	two-component system sensor histidine kinase BasS	15	C5E17_20335	C5E18_21015	C5E19_20460	C5E20_20825	C5E21_19550	C5E22_02130	C5E04_22260	C5E23_19470	C5E24_20590	C5E25_19920	C5E26_20475	C5E00_14810	A8F97_RS21425	W5S_RS20260	PECWA_RS19720
rcsC	two-component system sensor histidine kinase RcsC	15	C5E17_16265	C5E18_16960	C5E19_15635	C5E20_16595	C5E21_15340	C5E22_06250	C5E04_17040	C5E23_15285	C5E24_16535	C5E25_15325	C5E26_16195	C5E00_10745	A8F97_RS02600	W5S_RS15575	PECWA_RS15750
rcsD	phosphotransferase RcsD	15	C5E17_16255	C5E18_16950	C5E19_15625	C5E20_16585	C5E21_15330	C5E22_06260	C5E04_17030	C5E23_15275	C5E24_16525	C5E25_15315	C5E26_16185	C5E00_10735	A8F97_RS02610	W5S_RS15565	PECWA_RS15740
rcsB	transcriptional regulator RcsB	15	C5E17_16260	C5E18_16955	C5E19_15630	C5E20_16590	C5E21_15335	C5E22_06255	C5E04_17035	C5E23_15280	C5E24_16530	C5E25_15320	C5E26_16190	C5E00_10740	A8F97_RS02605	W5S_RS15570	PECWA_RS15745
csrA	carbon storage regulator	15	C5E17_05325	C5E18_05165	C5E19_05340	C5E20_05565	C5E21_05465	C5E22_17345	C5E04_07125	C5E23_05465	C5E24_05160	C5E25_05485	C5E26_05320	C5E00_23350	A8F97_RS13370	W5S_RS04945	PECWA_RS05475
rssB	two-component system response regulator RssB	15	C5E17_11455	C5E18_11665	C5E19_10865	C5E20_11835	C5E21_10580	C5E22_11080	C5E04_12315	C5E23_10575	C5E24_11710	C5E25_10605	C5E26_11430	C5E00_05735	A8F97_RS07235	W5S_RS10825	PECWA_RS11205
slyA	transcriptional regulator SlyA	15	C5E17_13425	C5E18_14120	C5E19_12770	C5E20_13745	C5E21_12475	C5E22_09110	C5E04_14185	C5E23_12465	C5E24_13680	C5E25_12515	C5E26_13340	C5E00_07705	A8F97_RS05360	W5S_RS12810	PECWA_RS13030
rsmB	16S rRNA (cytosine(967)-C(5))-methyltransferase RsmB	15	C5E17_20115	C5E18_20795	C5E19_20240	C5E20_20605	C5E21_19330	C5E22_02350	C5E04_22040	C5E23_19250	C5E24_20370	C5E25_19700	C5E26_20255	C5E00_14590	A8F97_RS21645	W5S_RS20040	PECWA_RS19500
Quorum-sensing related proteins; Pan-genome Accesory + Unique
Gene	Annotation	Genomes	IFB5408	IFB5427	IFB5432	IFB5441	IFB5485	IFB5486	IFB5597	IFB5604	IFB5605	IFB5619	IFB5623	IFB5626	CFBP 8475_TS	SCC3193	WPP0163
esaI	acyl-homoserine-lactone synthase	10			C5E19_22585	C5E20_22950	C5E21_21710		C5E04_00760	C5E23_21715	C5E24_22845	C5E25_22100	C5E26_22605			W5S_RS22365	PECWA_RS21685
esaR_2	transcriptional activator protein ExpR	10			C5E19_22580	C5E20_22945	C5E21_21705		C5E04_00755	C5E23_21710	C5E24_22840	C5E25_22095	C5E26_22600			W5S_RS22360	PECWA_RS21680
group_1706	acyl-homoserine-lactone synthase	5	C5E17_22570	C5E18_23245				C5E22_22725						C5E00_17045	A8F97_RS19320

## Sheet: regulators 
Transcription regulators; Pan-genome Core
Gene	Annotation	Genomes	IFB5408	IFB5427	IFB5432	IFB5441	IFB5485	IFB5486	IFB5597	IFB5604	IFB5605	IFB5619	IFB5623	IFB5626	CFBP 8475_T	SCC3193	WPP0163
kdgR_1	Pectin degradation repressor protein KdgR	15	C5E17_05010	C5E18_04850	C5E19_05025	C5E20_05250	C5E21_05150	C5E22_17660	C5E04_06810	C5E23_05155	C5E24_04845	C5E25_05175	C5E26_05005	C5E00_23035	A8F97_RS13680	W5S_RS04635	PECWA_RS05155
kdgR_2	Pectin degradation repressor protein KdgR	15	C5E17_10930	C5E18_10940	C5E19_10345	C5E20_11315	C5E21_10060	C5E22_11805	C5E04_11795	C5E23_10055	C5E24_10985	C5E25_10085	C5E26_10910	C5E00_05210	A8F97_RS07730	W5S_RS10325	PECWA_RS10705
kdgR_3	Pectin degradation repressor protein KdgR	15	C5E17_18760	C5E18_19445	C5E19_18850	C5E20_19220	C5E21_17980	C5E22_03755	C5E04_20345	C5E23_17900	C5E24_19015	C5E25_17965	C5E26_18865	C5E00_13240	A8F97_RS00155	W5S_RS18630	PECWA_RS18175
crp	cAMP-activated global transcriptional regulator CRP	15	C5E17_20415	C5E18_21095	C5E19_20540	C5E20_20905	C5E21_19625	C5E22_02050	C5E04_22340	C5E23_19550	C5E24_20670	C5E25_19995	C5E26_20555	C5E00_14890	A8F97_RS21345	W5S_RS20335	PECWA_RS19795
fur	ferric iron uptake transcriptional regulator	15	C5E17_15805	C5E18_16500	C5E19_15175	C5E20_16135	C5E21_14880	C5E22_06710	C5E04_16580	C5E23_14825	C5E24_16075	C5E25_14865	C5E26_15735	C5E00_10080	A8F97_RS03055	W5S_RS15120	PECWA_RS15295
group_4005	chemotaxis regulator CheZ	15	C5E17_09075	C5E18_09080	C5E19_08600	C5E20_09570	C5E21_08465	C5E22_13665	C5E04_10060	C5E23_08460	C5E24_09125	C5E25_08485	C5E26_09165	C5E00_03090	A8F97_RS09540	W5S_RS08640	PECWA_RS09165
anr	Crp/Fnr family transcriptional regulator	15	C5E17_14075	C5E18_14770	C5E19_13410	C5E20_14380	C5E21_13080	C5E22_08460	C5E04_14800	C5E23_13090	C5E24_14330	C5E25_13120	C5E26_13975	C5E00_08355	A8F97_RS04745	W5S_RS13395	PECWA_RS13585
rcsF	Rcs stress response system protein RcsF	15	C5E17_17795	C5E18_18485	C5E19_17905	C5E20_18275	C5E21_17000	C5E22_04720	C5E04_19370	C5E23_16920	C5E24_18050	C5E25_16985	C5E26_17920	C5E00_12275	A8F97_RS01090	W5S_RS17675	PECWA_RS17230
Transcription regulators; Pan-genome Accesory + Unique
Gene	Annotation	Genomes	IFB5408	IFB5427	IFB5432	IFB5441	IFB5485	IFB5486	IFB5597	IFB5604	IFB5605	IFB5619	IFB5623	IFB5626	CFBP 8475_TS	SCC3193	WPP0163
uhpC	MFS transporter family glucose-6-phosphate receptor UhpC	14	C5E17_08685	C5E18_08690	C5E19_08165	C5E20_09135	C5E21_08025		C5E04_09625	C5E23_08020	C5E24_08735	C5E25_08045	C5E26_08730	C5E00_02700	A8F97_RS09920	W5S_RS08235	PECWA_RS08745
uhpA	Transcriptional regulatory protein UhpA	14	C5E17_08695	C5E18_08700	C5E19_08175	C5E20_09145	C5E21_08035		C5E04_09635	C5E23_08030	C5E24_08745	C5E25_08055	C5E26_08740	C5E00_02710	A8F97_RS09910	W5S_RS08245	PECWA_RS08755
group_1705	LuxR family transcriptional regulator	5	C5E17_22565	C5E18_23240				C5E22_22720						C5E00_17040	A8F97_RS19325
group_1978	LuxR family transcriptional regulator	4			C5E19_04990	C5E20_05215							C5E26_04970				PECWA_RS05120
kdpE	KDP operon transcriptional regulatory protein KdpE	3							C5E04_16535							W5S_RS24955	PECWA_RS15255
rcsB_2	Transcriptional regulatory protein RcsB	1														W5S_RS07700
rcsB_1	Transcriptional regulatory protein RcsB	1														W5S_RS07625
clgR	Transcriptional regulator ClgR	1															PECWA_RS06880

## Sheet: other interesting features
HGT genes; Pan-genome Core
Gene	Annotation	Genomes	IFB5408	IFB5427	IFB5432	IFB5441	IFB5485	IFB5486	IFB5597	IFB5604	IFB5605	IFB5619	IFB5623	IFB5626	CFBP 8475_T	SCC3193	WPP0163
petF1	ferredoxin	15	C5E17_22970	C5E18_23645	C5E19_22985	C5E20_23350	C5E21_22105	C5E22_23125	C5E04_01160	C5E23_22110	C5E24_23245	C5E25_22495	C5E26_23005	C5E00_17445	A8F97_RS23595	W5S_RS22770	PECWA_RS23765
arsC	arsenate reductase (glutaredoxin)	15	C5E17_16130	C5E18_16825	C5E19_15500	C5E20_16460	C5E21_15205	C5E22_06385	C5E04_16905	C5E23_15150	C5E24_16400	C5E25_15190	C5E26_16060	C5E00_10405	A8F97_RS02735	W5S_RS15440	PECWA_RS15615
sirB_1	SirB1 protein	15	C5E17_12085	C5E18_12780	C5E19_11460	C5E20_12430	C5E21_11185	C5E22_10450	C5E04_12910	C5E23_11180	C5E24_12340	C5E25_11210	C5E26_12025	C5E00_06365	A8F97_RS06620	W5S_RS11585	PECWA_RS11815
sirB	Invasion gene expression up-regulator, SirB	15	C5E17_12090	C5E18_12785	C5E19_11465	C5E20_12435	C5E21_11190	C5E22_10445	C5E04_12915	C5E23_11185	C5E24_12345	C5E25_11215	C5E26_12030	C5E00_06370	A8F97_RS06615	W5S_RS11590	PECWA_RS11820
group_815	S-adenosyl-L-methionine:benzoic acid/salicylic acid carboxyl methyltransferase	15	C5E17_14535	C5E18_15230	C5E19_13870	C5E20_14840	C5E21_13540	C5E22_07995	C5E04_15260	C5E23_13550	C5E24_14790	C5E25_13580	C5E26_14435	C5E00_08815	A8F97_RS04300	W5S_RS13835	PECWA_RS14030
HGT genes; Pan-genome Accesory + Unique
Gene	Annotation	Genomes	IFB5408	IFB5427	IFB5432	IFB5441	IFB5485	IFB5486	IFB5597	IFB5604	IFB5605	IFB5619	IFB5623	IFB5626	CFBP 8475_TS	SCC3193	WPP0163
arsC_2	Arsenate reductase	1														W5S_RS16730
arsB_1	Arsenical pump membrane protein	1														W5S_RS16735
arsC_3	Protein ArsC	1														W5S_RS16815
arsC_4	Arsenate reductase	1														W5S_RS16820
arsB_2	Arsenical pump membrane protein	1														W5S_RS16825
arsA_1	Arsenical pump-driving ATPase	1														W5S_RS16830
arsD	Arsenical resistance operon trans-acting repressor ArsD	1														W5S_RS16835
arsC_5	Protein ArsC	1														W5S_RS16840
arsA_2	Arsenical pump-driving ATPase	1														W5S_RS16880
